# Supplementary material for: Genome-Wide Characterization of Simple Sequence Repeat (SSR) Loci in Chinese Jujube and Jujube SSR Primer Transferability
Source: PLoS One. 2015 May 22;10(5):e0127812. doi: 10.1371/journal.pone.0127812 (PMC4441482; doi:10.1371/journal.pone.0127812)
Supplement: S1 Table — This table lists the numbers and proportions of the 6 types of SSR repeats in the jujube genome. (XLS) [file pone.0127812.s001.xls]

## Sheet: Sheet1
Table S1 The number and proportion of SSRs in the jujube genome
Repeat types	Number of repeat types	Number of SSRs in intron region	Number of SSRs in exon region	Number of SSRs in UTR region	Number of SSRs in nongenic region	Total	Proportion in all SSRs (%)
Mononucleotide	4	55681	224	4639	222757	283301	64.88
Dinucleotide	12	22690	349	1705	81793	106537	24.4
Trinucleotide	60	7024	2936	588	27620	38168	8.74
Tetranucleotide	127	1806	7	100	5231	7144	1.64
Pentanucleotide	104	186	5	25	719	935	0.21
Hexanucleotide	173	144	41	12	394	591	0.14
Total	480	87531	3562	7069	338514	436676	100
