# Supplementary material for: Genome-Wide Characterization of Simple Sequence Repeat (SSR) Loci in Chinese Jujube and Jujube SSR Primer Transferability
Source: PLoS One. 2015 May 22;10(5):e0127812. doi: 10.1371/journal.pone.0127812 (PMC4441482; doi:10.1371/journal.pone.0127812)
Supplement: S2 Table — This table lists the repeat types and genome sizes of jujube, apple, pear, grape, peach, strawberry, Prunus mume, and mulberry. (XLS) [file pone.0127812.s002.xls]

## Sheet: Sheet1
Table S2 The number of SSR loci in the genomes of 8 species
Repeat types	Jujube	Apple	Pear	Grape	Peach	Strawberry	Prunus mume	Mulberry
Genome size (Mb)	396.18	851.13	485.93	459.19	219.34	197.15	211.93	296.98
Dinucleotide	106537	84914	50455	41150	32038	23054	33763	58651
Trinucleotide	38168	25955	11829	26475	8086	7910	8698	20072
Tetranucleotide	7144	3718	3314	6439	1574	747	1668	3515
Pentanucleotide	935	929	600	1130	413	215	360	940
Hexanucleotide	591	354	251	433	256	176	230	366
Total	153375	115870	66449	7 627	42367	32102	44719	83544
