# Supplementary material for: Genome-Wide Characterization of Simple Sequence Repeat (SSR) Loci in Chinese Jujube and Jujube SSR Primer Transferability
Source: PLoS One. 2015 May 22;10(5):e0127812. doi: 10.1371/journal.pone.0127812 (PMC4441482; doi:10.1371/journal.pone.0127812)
Supplement: S4 Table — This table lists the names, repeat motifs, and sequences of 1,000 jujube SSR primers. (XLS) [file pone.0127812.s004.xls]

## Sheet: Sheet1
Table S4 The 1,000 randomly selected SSR primer pairs
Primer name	Repeat motifs	Repeat number	Forward primer (5’-3’)	Reverse primer (5’-3’)
JSSR1	AT	96	tcaccatataatccaagcacacaa	tcaccatataatccaagcacacaa
JSSR2	AT	92	ttggagatatgagaagtcttgtgttca	tccgttttggcattacaagtttct
JSSR3	AT	81	cccattaatccatatatccatatcaagt	tttttatcccacaaaatgttgtctt
JSSR4	AT	72	atacatgtacgggttttgggtttg	gcaaaagtcatattgaatgcgttg
JSSR5	AT	70	gttggaaaagatcaccaagcaaat	ggaaaagatcaccaagcaaatagc
JSSR6	AT	68	ggttttgttcgtttgtgattacacc	tttcatcctgagggattcaagaaa
JSSR7	AT	63	caagatcattaaatatgaaaagccatt	tgacgtatttgattagcccca
JSSR8	AT	60	gagtctttgcataccaaaccctagt	gagtctttgcataccaaaccctagt
JSSR9	AT	59	ctatagggggacatggaaatatgc	atgtctagctccaaagattgcaca
JSSR10	AT	51	ctgcttcccaaaagacttcaatgt	ccacaaacagcttcaaccagtaaa
JSSR11	AT	49	gaattatggacgggtcctaacaca	gaattatggacgggtcctaacaca
JSSR12	AT	48	gggatgccaagtactgtctgatac	aggcaatataggtacaaggctaattct
JSSR13	AT	41	gaaagggtagaagttggtgatcatatt	ttcttccattcaagaattgctttt
JSSR14	AT	40	atccgagggttgaaaaagaaagtc	aaaaagctctacaaaacggaccct
JSSR15	AT	39	ttggtcatttgcatttcctctttt	actgcacgtacatattctttccttga
JSSR16	AT	33	gacccttccagtttgtttttctca	aagcttaaatgccctttacccaaa
JSSR17	AT	30	aagagtttggaaattgtggaccaa	aattcttgatggacctctgggttt
JSSR18	AT	29	aggttggtcttgatacacagccat	tgatacctgtaatttggaatggttgaa
JSSR19	AT	23	ccaagttatgtggccaagtatgac	aaaaattttaaatcaaaccgcaca
JSSR20	AT	22	tccaccgtttctttgaataagagt	tgaaaggttggaattactgatcttagac
JSSR21	AT	21	actcattccgtaaattacacagcc	tgaatttctaaatttcaccaaaaacaa
JSSR22	AT	13	cacaaaaatttgaccaagagggtt	ttttagagcaatctttaacggtttttg
JSSR23	AT	13	tcatatggcaatttaaaagttaggttca	tgatcttattggtgaaatttaattgctg
JSSR24	AT	13	ggtctaggaggtttctgggacttt	tcaatgttcagaccaatctcttattttt
JSSR25	AT	12	caaattggatctgtttgctatcctg	ccccaccacccaatagaataaaat
JSSR26	AT	12	ccacaaatgacagcacttcgataa	aaatgaataatgttggcggatgtg
JSSR27	AT	12	cgaaattgaccattttaatgggttt	accccatcaacaaatttcacaaaa
JSSR28	AT	11	tcccaatcatgatctaagaaatgaca	ggcttttcccaactatgcctctat
JSSR29	AT	11	gctactttcatgctttgatgcaat	cactagtattccctcggctccata
JSSR30	AT	11	gctggataaaaagacatgtggatacc	catatgacaccaaagcattcacg
JSSR31	TTC	71	aggtgctcaaggaacacatgtaag	agatatcacagaaaaagatcgggaa
JSSR32	TTA	71	aattgctcgttatgccatcttttg	taatacaaatatggatgcaccccg
JSSR33	TTA	70	attttgaagtggcgttgatgattt	gcttaacaagatcaacattcaagcaa
JSSR34	TTA	61	tgaaaattaggcttcaactcttatcctg	aaccaccacaaaatcttaaaatccac
JSSR35	ATA	60	aacggatacctcaatggaccg	ggccatgttttcttccatcatatt
JSSR36	TAA	59	tccaatcatatgcaatgaagtagca	ttcccaaaacaacactacggagat
JSSR37	TAA	56	ttcaattttacaattcattttgtggg	ggttcgcaagatctgatataaaaagc
JSSR38	TTA	51	tttcttccatttacggattaggca	gtaccacccaatgacccaaaatta
JSSR39	ATT	47	atgtcgttgttctatgccgtgtaa	tttttggatctccatccaggagt
JSSR40	AAG	42	tggtgttacccatcactaccaaac	ccaaaccaccactcttagtaacacc
JSSR41	ATT	38	aagggtccccttatgtagaatttattt	gctaacctagtgaaaagaaagaagcc
JSSR42	TAA	34	gaatcctcatcattttagtcttggaaa	tgtattgcatgcatattgactcca
JSSR43	ATA	33	ggtgagaattctttcttccccaac	tcaacatgaatttcactaatgctcg
JSSR44	AAT	31	catttggatttggatttgaatttg	ttcaaatgtactttttgattccttgc
JSSR45	AAG	29	tgctcacaataaggaaaaatgaaatg	tgagatgaagaaattgagcttttgg
JSSR46	AAT	21	gagaggtttcaagagtgcaaagga	tctcttcccaaaaccataatcatca
JSSR47	TTC	20	ctttgcatcacatttttccttcct	atccacaaaaacagatgcgttgta
JSSR48	TTA	20	aatgccacagtccaataaaacgat	gcaaaaccattatcattgaaacgaa
JSSR49	TTA	13	aagaaattttgtctaacctggccc	ttagcaaaagaataatggaaagggaa
JSSR50	TAT	12	ggtaacagaaaaagagggattgct	ccacctactctttatttaaagcccc
JSSR51	TTA	11	tgaaaaggttttaatttggtttttca	tgataatttgacatcttaattggctg
JSSR52	TTC	10	attgatccccacagtcctttatca	agaaactgaggataggaaagcagaga
JSSR53	TTA	10	gcttttctggtggtgatgctactt	ttttgtctcctcttgattcagaattg
JSSR54	TTA	10	tacatctccgatacgagtgtgcat	ggccaccatatttgcctaaagtct
JSSR55	TTA	9	ccgcgatgtaaattatctagccat	aaagttgtacaatagccaatcgtcg
JSSR56	TTA	9	gtgagaaagagaaggaacaccaga	aaaagaaacaaaaagattcaaaagaaga
JSSR57	AGA	9	ctgatgcaaaaagatgggtacagA	catgcaggtacaccctatcatctc
JSSR58	TTC	8	acgtggggaaaaagaaaagaaaaa	cgaagaagaagatgatgatggaaga
JSSR59	TTA	8	ccttctttcactaccctactgcca	gggtcctgacacaatttctctgat
JSSR60	TAT	8	tctctgagttaccggagcacctat	ttgaatagaatcaaattggcattga
JSSR61	AC	125	tttttcgaaataaagcaaagatcaA	actgaaagattagtgtgtgcgtgt
JSSR62	TTTA	6	ttgaagccaaacacaataccactc	gcaagtttatatggattgaataatgtcg
JSSR63	TTTA	6	gtcttcgtgtgttctacatgatgc	aaagatgaaaatcttttgtctccattt
JSSR64	TAAA	6	cattcaaaatcattcaaatgcacc	cctcacttttcctcagcttcatct
JSSR65	ACAT	8	acagtgcagggtccagatttctta	atcaatattggctgtgaaatggct
JSSR66	ATGT	8	aaagaatggggtttcttccaggta	ccttctccaccagacaaggactaa
JSSR67	ATTT	8	gccttgtactaaaaacagttcatctgg	tttgaattccctccctgataaaaa
JSSR68	AAAAG	8	gaagaagaaagaaagagggagggg	gtcataacggtgagatgccacat
JSSR69	AAAAT	8	ggaaaggaagaacaaggaggaaga	accatgatgagatgccacatgtaa
JSSR70	AAAAT	8	acttggtgataccgaaaaagcaaa	ggtttgaaattctattgggaggga
JSSR71	AAAAG	6	gtaatccctgtccaaaacagcaac	tgttctcaagcaatgccaattcta
JSSR72	AAAAT	6	gacgccattatatcagtatctgtcaaa	tggtaggactgtggattcttaactg
JSSR73	TTTTA	6	aacatgatgcatatttgtgtgcct	gctccattgcaaagctctaaacat
JSSR74	AAAAGA	8	aaaaagaaatggtgttttcccacg	ccacgtgtgacttattgaaggtga
JSSR75	AAATAA	8	agctcttccaagacgtaggtagctc	tgttgcagtatgcactccaaatct
JSSR76	TTTTTC	8	gtgactcaatgaaggtgaccatgt	caaaagaagggtgttttcacacg
JSSR77	AAAATT	6	ttgtgtttggtaatgtttttggatt	ggaatctttcaaattgattttgttg
JSSR78	AAAGAA	6	aaaaagaaagaatggtgttttccca	atgccacatgtcaaccatgtaaaa
JSSR79	ATTTTT	4	acgagttccgcaacaaaataacat	cattatttgtcggtaccagtagagttca
JSSR80	AAAGAA	4	tgttaccaaattaaacgacaggttg	cattccaagcagcataaacaagac
JSSR81	CCAAGG	37	tacagaacaaaggaggattacggc	ttgctcattacaagaacccactca
JSSR82	GCATTA	30	gacccagaaagtgagaagtgtgg	acatacattgatgggtctgttcca
JSSR83	CCTCAG	12	gggggtagaattatgcatatggtg	gtgggcctgactgtaaaagttctg
JSSR84	TTTTCT	11	agaagccacatgtcaaccatgtat	gagaagaaaagaaaagaaaaggaaaaga
JSSR85	AAATA	15	aatcagttctctcccaccattcag	tgaatttgcacagaattgatgtctt
JSSR86	TTTCT	11	actttggttcggtttttctcataa	tggttttaaatcaaactagatgggaa
JSSR87	TTTTA	10	ataaataaaagttcgcgtgcaaat	tcttagcttacctttaattgaaccctt
JSSR88	TACA	37	tcaataattccagccgaatcctta	tgggagtctagcttcattcaaaca
JSSR89	AATA	32	tagaccagcaacatcatcgacttg	gggacccaatttacatcttggatt
JSSR90	TTAA	27	tacattgagggttgccattgataa	tggttccatccctactctctttca
JSSR91	TATG	17	aaatcatgagatattgtgttttcgtttt	gcacattgcaaacaaaattagacaa
JSSR92	TTG	15	tattgccgtttaattggtttgcat	gccaatagaattggaactacaagactg
JSSR93	TTG	13	ggaaggactttgtcagcatggtag	aacagcatatttggatccatttcg
JSSR94	TTG	12	ctgtactgcttcgttcagcctctc	ttacactgaagcaagccaacaatg
JSSR95	TTG	11	cggtgagagacattttgttggatt	ttccttactttcccaccttgttca
JSSR96	TTG	10	cctaaaaaggctcacatctgcatc	tggtttccataatatttccgattga
JSSR97	TTG	9	gtccaaaggcccaacttctttagt	aggggactactcctctgctgagat
JSSR98	TTG	8	gacgaagaaaaacttgcaaaatgg	gtagcaatttggcaaggaagatca
JSSR99	TTG	8	ctgagtgaactgtgagggtttgag	ccccgaatgatgaacatctacaa
JSSR100	TTC	20	tgcatcacatttttccttcctagt	gtctaggggaaagaagtgtaaaagaaa
JSSR101	TTC	12	ttcttggacacgcactctctaatc	cacttcccaatttttaacacaatcaa
JSSR102	TTC	11	tcactcataatgtcgtttaggcca	tctgcattcacctgttaagtccaa
JSSR103	TTC	10	ttttggctttgtcaagggttttta	ttgcatttttgagagctttagactga
JSSR104	TTC	9	gcaagaacgccgtaaacttagtca	tcaagtagagagcctggaggagaa
JSSR105	TTC	9	tcacatcaaaatccctctgtttga	tgaatgttgtttaactttttgctcatgt
JSSR106	TTC	8	gctgtgaaggcttccatctacct	ttttggtcgtaaaggaagctgatt
JSSR107	TTA	29	gatttggtcactatgaggaaaagttta	tgatcgatcgggatatataatgaaa
JSSR108	TTA	19	ctgaaggatctattctctctagaagcc	ttacacatgacttatttccaacttgttt
JSSR109	TTA	15	aatgcctgcaatacacttgttcat	aagaattcagaaactattttagcgttga
JSSR110	TTA	15	acctttcgcttagttcttgctgaa	ggacttttgtccggaccttaaaa
JSSR111	TTA	14	gtgccatcaatagctccaatacaa	gagcatacaacattttacccttacttca
JSSR112	TTA	13	catatgattggctatttaagtgcttgg	ggtgtctcagatggtgtcaatacct
JSSR113	TTA	13	ttttattttgcaagcaatgacgtg	tcaaattcgtttctttcttttaccatct
JSSR114	TTA	12	tgggtggaggactaaattttcaatg	ggaagatagggcatcgaaggaat
JSSR115	TTA	12	gccaccattttattattggtattgg	tttgctcataagcttacccacttg
JSSR116	TTA	11	gcttgaaatgatcggcatactca	accagtggcaatgtctaaccctt
JSSR117	TTA	11	agtgataggctgttgaacggtagc	agggcttggtttttgttttgtttt
JSSR118	TTA	10	tgattgccaccattttattattgg	aataccataacttgcccgtaggc
JSSR119	TTA	10	tgaatagcttagcttcttgcctgc	tttgatgttttgtttggctagtcttg
JSSR120	TTA	9	ggtgtaaataaaagaattagggaaacca	cacgcaaacctaatcccaataaat
JSSR121	TTA	9	tgacgcacacatgagatctacctt	ttgaaatcagttctggagctttca
JSSR122	TTA	8	ggttagccaaaatctatagtgcca	tgtcacaatcctttactgttattggt
JSSR123	TTA	8	tccgatacaagtgtgcatatttca	tgcaatgataattaacaataccaacaa
JSSR124	TGT	14	tttcgttgttctgtccatccctat	tgatgaccatcatggaaattctctt
JSSR125	TGT	11	gaattgtgagggttttgagtgaaac	tgctaataatctcaatgagtaacccaa
JSSR126	TGT	10	aggaataggggctagaggacaatg	gggtcctttcacaacaaaaagaaa
JSSR127	TGT	9	ttgatgtgattcaaagggtgctaa	cctgtttggtgctatacagcattg
JSSR128	TGT	8	ttcagttgttttgttgttgctgct	tcgagattgaaagatagacctggc
JSSR129	TGG	9	tgctaatgaaaggaactctgggtc	tgatgggtatgaagaagcatcaga
JSSR130	TGG	8	ctaggacgaggaggttctacatgc	tgtcatgtttttgttttatttgctga
JSSR131	TGC	11	gtcacgctaaaaaccattacctgc	cacacttgggttttgatcccatac
JSSR132	TGC	8	gacagcttccttttcctaatggct	atcggaaacatcatctaaacctgc
JSSR133	TGA	13	tgccaaatgcataaacatagaaaga	ccctagtttgcctttattgttgttatt
JSSR134	TGA	11	tgtgtcaaattcattatctgcaagc	cctttgttgcatccttaacattcc
JSSR135	TGA	10	caaacgaatacaacaatcatgcaat	tttgctatgaatgtgcggtttaag
JSSR136	TGA	9	tcctaaggtcataatttgagcccc	aataaaaattttgcagggggaatg
JSSR137	TGA	8	tccggcactaccaactaaactagc	gtaagctgtcggattaaagttgtgc
JSSR138	TCT	18	tttttgtttggagaaaatatcaatca	cccttcaatatcacttagcaaataaaa
JSSR139	TCT	15	gagaagtgtggggaatagatggtg	tgccctatgacgttttagatagcg
JSSR140	TCT	13	cgtctatgtcactttcgacgttct	tcaaatacccaatcgaaaaagaaaa
JSSR141	TCT	12	tgtttaaaacctttgaaaaagatgct	caatttttgcgttgatactaccgt
JSSR142	TCT	11	aaagaaaaactttgcgaacaatcaa	tttaactcccgtggaatgtctttt
JSSR143	TCT	10	ttgcacccaaaaagccatttatta	gaaggaagagaaggagaggaggaa
JSSR144	TCT	9	aaagttgatatgcactcttgatggc	atttatggcaaaaagggccaaa
JSSR145	TCT	8	tctcgtatttcggtgaatgcacta	ttgcattaaacagtgacaggcaat
JSSR146	TCC	14	attccttatgtgcgaccatttcat	ttggttatgcttttggtttcgttt
JSSR147	TCA	10	gaaggttcggtggtatttccttg	tctgagcagcagcatttagaaaaa
JSSR148	TCA	9	ttaacgttctgattccacccattt	gtataatgctgatgcaaatgcagg
JSSR149	TCA	8	tagttgaaggtggaaaattgcga	tcttatggctttactttagctggca
JSSR150	TAT	27	acaaatgtgcaggccatataatgt	aatatgataattgtacagttggcaacaa
JSSR151	TAT	23	atcacaaatgaattgacatggctt	acttgtccacatccataactggaa
JSSR152	TAT	18	tcagaatttctcactttggctaacaa	tgcaccgatcctctcctctc
JSSR153	TAT	17	tgaaagaactcattgaccaaatgc	tgaggtaggaaaagaaatatgcagc
JSSR154	TAT	16	cgaatgtattgacttggaatttcg	ttgccattccccaatttataactaa
JSSR155	TAT	15	gggagtagagtagctttgaatccat	tgcaatagccaattttgagtacaa
JSSR156	TAT	14	ggtgtggttcgtatgatttaggttc	ttccatacattttcagcattgcat
JSSR157	TAT	13	tggccctattacgaagtagactgtg	taaaacgctgtaaagctcctccac
JSSR158	TAT	12	ggttcattgcttaaccaccaaaag	tttgcatattttagcttgaacggg
JSSR159	TAT	11	ttgataattgattgtgcagtaaaaatg	atggcatttgatgctatgtttattt
JSSR160	TAT	10	tgaggaggttaaaacaaaataaccca	tcttgctctgcttgtcgttaacat
JSSR161	TAT	9	tgagtgtgcacatttcgtagtatattt	aatgatgtaattggcactaatgatga
JSSR162	TAT	8	tttaaaagtttagctaggggtgctg	aagcatggctttatacaccacaat
JSSR163	TAA	23	aagccatttggtcaacaagcttta	tttcctctcctaaaagtcaagctcc
JSSR164	TAA	17	accctcaacctcaaccattctttt	ccctcaaatcgtgtcttcagtttg
JSSR165	TAA	15	cagctttgcaccaagtttgaatta	tttcttcccccactttctcatttt
JSSR166	TAA	14	gctaccccaaagccataattcata	aggccaatttatcttcagcttcct
JSSR167	TAA	13	tgactttgaatacgtgcgtctcat	agccagatgcaagcctaaacatac
JSSR168	TAA	12	tggaaaaaggagttccgtctctt	tagagcaaataagattacgtgccg
JSSR169	TAA	11	ggaacggatttaaaaacgtgagac	tcaagtagttttatcgatacgttttcca
JSSR170	TAA	10	tagcgatttcactaaccgcaaaag	tggagcttcttacttctctttttaacca
JSSR171	TAA	9	gccagaacctagaagagtgggttt	aggaacttttcaaaatgaatggacc
JSSR172	TAA	8	gtgatgaatacaatgagcatgcaa	cgaacgtatctctactataagtgcacaa
JSSR173	GTT	11	aatgaccttggcctttttagcagt	tctgccactaattcttcaaagagga
JSSR174	GTT	10	tctctgctatgtgtgtacgtgtatgt	tgcaattgaccatgataataacaataa
JSSR175	GTT	9	caaaggaaaatctctatggttgtcG	cgctaccatgttaaaatttgtccc
JSSR176	GTT	8	tcttcctccgtttcgtttctttta	tgactcaccaattcagaggagaaa
JSSR177	GAA	11	atagctgcgaagtgtttctaagcg	atgccagcgatggaaaatttaag
JSSR178	GAA	10	caaggtgttatttttaaggtttaccca	tggagtctgacttgtacatgaaaaca
JSSR179	GAA	9	gttgtagtggcagcctcaaggtat	ggctcatattcaagaaacggaatg
JSSR180	GAA	8	aatcaggttttggttttgttggtc	aaaaacgtcttattgttggaggaca
JSSR181	CTT	17	ttttgtctctccctcttttctcca	ggccttttcatgaagcttttgtta
JSSR182	CTT	15	aagggagggagatgaaatagaccC	tctccctaataaaactggaagaaggg
JSSR183	CTT	14	atagcagcaatggctttttctttg	ttgaattccatgacatgaaggttg
JSSR184	CTT	13	ctcctcaactcataggcaacaggt	tcatctctctgccatattcaacca
JSSR185	CTT	12	tacactggtggaaaacagagcaaa	ttgatttccaacaaaatgcaagaa
JSSR186	CTT	12	aggcagtgagtttctgtgaccttt	ttcttgatggccttcatatcaaca
JSSR187	CTT	11	gccacatgtcaaccatgtgaaata	ggtgggaaggaagaaagaaagaaa
JSSR188	CTT	11	atctcgttagtgcctatcaccagc	acaggaacataaaagaagaagaacgc
JSSR189	CTT	10	ttcttttctctttttccccatgc	acgcagacagagagatagaccgat
JSSR190	CTT	9	tattttctaaccaacccacccca	gggccatataattgctttcaaagat
JSSR191	CTT	8	aaatgaatggtcatgagttgcctt	gcgaatacaccatatgattgattaagag
JSSR192	CTG	9	gcagttctacatcattccctcctc	gagatagcatatctgttgggtggg
JSSR193	CTC	13	aacctttcacattccaccacttgt	actgccaaacttgatgcatttgat
JSSR194	CTA	16	ccaccaactttcgctacaacttct	caactaggtaggaaaacaaaaacagtgg
JSSR195	CGT	13	ataaaataaaagcatgggagggga	cgaggaccagaaatgtgaaaaac
JSSR196	CCT	10	ttccaccctccattttatcttcaa	atggtccattgggttctgttctaa
JSSR197	CCT	8	tatgaatgcctgcaccacctatac	ggggaggaatagggaaaggaata
JSSR198	CCG	8	atcaaagagagcattgtcgaggtc	gggacttcctctttagtctctgcc
JSSR199	CCA	26	ttgtatccccaaaaattgaaaccc	catcttttcctttcctgaattccac
JSSR200	CCA	11	aatccagtatgcttttctctcccc	ctcaaatattgatgggtttggagg
JSSR201	CCA	8	gccgctaccaaaaccataacct	tggtattagccatggagttgaagaa
JSSR202	CAT	17	cctcatgctcttcctgttgaaaat	tggagaagatattggtcctgatcc
JSSR203	CAT	13	atatcctcctcctctattgccacc	aaacatttggtggtggtcattctc
JSSR204	CAT	12	gccacttttgcctatttcatgttt	ttcaaaaaggtaatatgcgtgttgtt
JSSR205	CAT	11	tcctctattgccaccataaccatt	atgcaacacaggatttggtgtaga
JSSR206	CAT	9	gggacaaggtacattgatcgaact	gtccagtccaaagagacacgaga
JSSR207	CAT	8	ccaaacaccaaccttgtaattggt	tgttcatggagacgataaatctgttact
JSSR208	CAG	10	agcagctcattttgcagagacat	ctgctgatgctgctgctgtt
JSSR209	CAG	8	aatgatcatggggaaaccagtaga	cttcactgctctgtttgctgttgt
JSSR210	CAC	13	tcgtccatgtataatttcaccacc	tgtccaaacctaaaagagataaaggc
JSSR211	CAC	12	atcaagtaccgcaagagaagtgct	ttctcaactctctccttggcctta
JSSR212	CAC	9	catcatcacctccacacccac	tggggttttataggtttgaaaagga
JSSR213	CAC	8	ttcaaaccatcaattgactttaggc	tccacgttaacggatttttatgct
JSSR214	CAA	16	cgaaggctactatacctatccatcca	caggtgtatctctgctataagggtgc
JSSR215	CAA	15	gtttctcaagcgtgacgatgatta	gggacttgaacgacttcttgttgt
JSSR216	CAA	11	cacaaatcacccactttccttttc	ccaagtgggccatcatagatttag
JSSR217	CAA	10	cggcatttgtaataatttcctcca	gactcatcgtcggacacagagat
JSSR218	CAA	9	aataaagcaacaccagcagca	acgattaaattaagtgcacagaacaa
JSSR219	CAA	8	gagcagaaaaataaagcaacaacacC	tatatgccctgccaaagtaagtgc
JSSR220	ATT	23	aagaggtgcatcctaactatcattatca	tcaactgtagttttacctctcatggtt
JSSR221	ATT	20	cgttcgagaaggttatccaaactc	ggaactcgtaaatgcaagtagaagg
JSSR222	ATT	17	gcagctggatgagaaccataa	acaatacaatacaaagccacattagttc
JSSR223	ATT	16	tacacccattaaaggggcaaaaat	aacacatttatgtgatgagacaccaaa
JSSR224	ATT	15	gcctgggctttgtttaatttttct	acacaggtctttcatgccattctt
JSSR225	ATT	14	gaatcaatgaccagggagttcA	aatgtcttgatgaaagtttgtgaatg
JSSR226	ATT	13	gatgggtggaggactaaattttca	caatgttgctttattgcttagcatattt
JSSR227	ATT	12	ttgccattaattatcatggttgct	cttgcctgaaggcttatacacttg
JSSR228	ATT	11	cgaagtggatttaaaccattagacc	tcttgtctacattttagtggaaagttca
JSSR229	ATT	11	cataagaaatgccagaggaacacc	gttcaatgggtgctgtcactaggt
JSSR230	ATT	10	agggaactttcaaaattgagtgga	ggggaatgggttttgaaaaataaa
JSSR231	ATT	10	ttgattttctagcattatacttgattgc	ttacccgtaagctgtgatacttgtc
JSSR232	ATT	9	catttataggtgattgatatgccca	gcagacaaaacaaaagttgatagttg
JSSR233	ATT	9	tcgtctatcatgagatttaagttggtc	gcactcagatgcttgaaatcctaa
JSSR234	ATT	9	tcggccgataaattaaaacatgaa	accattggaaatgttctaagccct
JSSR235	ATT	8	cgggtgtacctttgctacaagt	tgagagtaataacagtaacaaattccca
JSSR236	ATT	8	tctccactatgagtgtgtggattacc	tgataatgataatgatgatggtggtg
JSSR237	ATT	8	ttgtagaatacgataggatggaagatgt	tttaatttggcccccactga
JSSR238	ATG	16	tgccattatggttggtgttttatg	gaaatttcagaaagtagcaaacaagtca
JSSR239	ATG	12	gcaagtaccatacacaggatacgtc	gcataaagtttgtggaaaacgtaattt
JSSR240	ATG	11	cacatggtgatgattttccaaatg	tggaagctatcagaaattgcactg
JSSR241	ATG	10	ccaggaatattggttcatgggtta	attcatgtggaggaaccataccat
JSSR242	ATG	9	aacttattgtgggacgaaaattca	atggccttaaatcaaaccttagga
JSSR243	ATG	8	cacacttgagatgagaccactttgt	ttgaattacatgggttgcatagga
JSSR244	ATC	15	cactgcaaatgctttgtcatcttt	aaagcatcacccatcctctacatc
JSSR245	ATC	14	gaaatggggatctcaaccctagac	cacggtccaataaccaggattaag
JSSR246	ATC	12	ccatccttgcatttgcataaagtt	actccttccaccaatcaaagtgac
JSSR247	ATC	11	cgctacaagtgtgcgattatgaaa	gcccaaaagctacaatacctaccc
JSSR248	ATC	10	accaagaacagcccaagtaagaac	gaagaaataaagaattacatgtgtgcct
JSSR249	ATC	9	gacaaaattatatctttggcatttcttt	ctagaatcatccatatcgccagac
JSSR250	ATC	8	acagcaggagcattgggttataga	gccgaaacttgacaacatgattta
JSSR251	ATA	19	acttgcctgaaggctatcgtataa	tcgttattgtttttattatcatcgttgt
JSSR252	ATA	18	cacgtgggggaaaatgaaaa	cctgaaacggatatgtggtttaaaag
JSSR253	ATA	17	tcattggagtcaattaggtgtatgga	tgaaaagcaattaagggatcaaaaa
JSSR254	ATA	16	tgtatacctctttgcaaatcccaa	aattcgaatgtattatttgattctttgc
JSSR255	ATA	15	tgttgtcgtgttggagttcttttc	ggaccctgttctgccagtaataat
JSSR256	ATA	14	acccatggattcttgaagccttat	gcccaattggcttattccttactt
JSSR257	ATA	13	tcctttctttcgaaattgagttgc	tgctacagagaaaatgtggcaaaa
JSSR258	ATA	12	gcgtaccacatcatttactaaaccaa	cgggttcagttttctagacttttcc
JSSR259	ATA	11	gcatccaagcctcattaattgtaaa	aacgtcgaatgtctatcaaggaaaa
JSSR260	ATA	10	acctgagcctaggagaatggattt	ggaaagcttttcaactaagtgaattgtg
JSSR261	ATA	10	cttgtccaaaagctaacatacttgc	aggacagttcagtagggtttgtattatt
JSSR262	ATA	9	cgtggaccaagtctataccaaaatg	tggtttttcttctcctaatccatgtg
JSSR263	ATA	9	tttaccatttccttttcctctccc	ggtggcatgaagatttgaaattg
JSSR264	ATA	8	ggcactcatggattccttaaatctt	gccaattgacatattccctgtttt
JSSR265	ATA	8	tatacctcgtggtgacccaaactt	ttgctttgttatgtgcattttcttaaa
JSSR266	AGT	10	gcatgctgtaatggaggacctatt	tcacacaagtaaaccagaatatgcagt
JSSR267	AGT	9	aaagcctttatctctcaatatcgtatgt	agggctcattctttctaaaagtcc
JSSR268	AGT	8	gattgcaatggaggaaactagtcg	gcaatatagaaaccaaccctaaagca
JSSR269	AGG	13	ttggttatgcttttggtttcgttt	attccttatgtgcgaccatttcat
JSSR270	AGG	12	tttcgcacttagtttttgtatgagagaa	taatggatcccagtatttcatccg
JSSR271	AGG	11	acataggaattgggcatagcacat	gaacagctttatccactgccattt
JSSR272	AGG	10	gagcctctttacatcttcaaccaca	cgtttccaccaccacttctacttt
JSSR273	AGG	9	gcatttggggaaattaaaaggaga	tcgttcttgtagcctagcttccac
JSSR274	AGG	8	gcaaattgcaaaacaaattaaaactca	catacccatcttccgttgtctgtt
JSSR275	AGA	16	ttgctgagtgtaaagtcctcggtt	aaatctatgaccccactcaaaccc
JSSR276	AGA	14	agatggcataaaactgggatggtt	tcccactttatcaaatgatggacc
JSSR277	AGA	13	attctccttgcctaatttatcccc	gtgtcaaatttccaaccctcctta
JSSR278	AGA	12	ttgcaaagcaaagataacaaacca	tcttacacctaccatcacaaccca
JSSR279	AGA	11	tttcctgtttggattcaaaatgct	tgttttcgattttctttcctggac
JSSR280	AGA	10	cttcctcttcttcctccccattag	aaccacccacgaaaatttctttct
JSSR281	AGA	9	tccaatggacagttaatgcacaag	gagcctcttaacacaaagctctcct
JSSR282	AGA	8	ccctaattttgcaggtaagaagca	gttcttcttctgcattccattcgt
JSSR283	ACT	16	tgaattttaaacggtaggtgccag	aaaattcatgtctcagtgcaacca
JSSR284	ACT	8	tggttcctttctatgcctgtaacg	agaattcagcaaaacacttgggg
JSSR285	ACC	13	tgcatttaaagtcgctgaatgaaa	caatggcagtgggttatgtcttct
JSSR286	ACC	11	aaactcctccaaggtcatctctcc	aaggtggtggaggcactgatacta
JSSR287	ACC	9	ctccatagccaccaaattcacttc	ggtggttttggggatacttatggt
JSSR288	ACC	8	gctttggtttttgttatctccatcc	ttgctaggtcacatttctgcttga
JSSR289	ACA	11	caagtaaccccaaatctacaaagtca	tgtgtggtttcgttaaggtgtttc
JSSR290	ACA	10	gtgacagttagatcgtaaccgatagtc	tttgatttctaaaaccatcttccaa
JSSR291	ACA	9	aatgacacatggcattgactcttc	ttgaaatggtgtcaaaagatgagc
JSSR292	ACA	8	cagaaaggccctccatttttatct	ccaaaagagcaattgttatattttcaga
JSSR293	AAT	20	aagggatgtagggatggactataatgt	aattacttggtgtttggcggc
JSSR294	AAT	18	caatctttctcttcaagttttcacca	tcagttagcctattggattgaagga
JSSR295	AAT	17	tccctgcccataggctataatact	ccttatctatttaggacttgattttcca
JSSR296	AAT	16	tttagatagccagtaataaaggaaggaa	tcaccgcatttaatatttagttgcta
JSSR297	AAT	15	ccgttaaaggtgctcttaacagattg	gatatatggcggttcacaaatcgt
JSSR298	AAT	14	tggtcacataaatagcaagtaggaca	cgtcaagtacaaaaactattgaaaaaca
JSSR299	AAT	13	ttcatccaatctttgatctgtgtc	tgtttgactggtgataaaatttcactt
JSSR300	AAT	12	gcccgtaagctgtgatacttgtct	ttattattatttccggccacctcc
JSSR301	AAT	11	gtccccttccatctatatgtgctg	aatccttgaacctctttgcacatc
JSSR302	AAT	11	atttggtagggtgttagggttggt	cacttcaagcctaagctcaaatgaa
JSSR303	AAT	10	ccaattggacaaatacgatgagta	ttttgttgttgttaattattattgtcgc
JSSR304	AAT	10	aagataggtgtgttaaaaatctcaatgc	cagttggcccattagactaaagaa
JSSR305	AAT	9	ttcaataaacccctaattgagattgc	attgcttttggagcataattggaa
JSSR306	AAT	9	cttgctaaaagactatcgcaaaactt	cctccataagtgcagggattagtag
JSSR307	AAT	8	aatgtttatccaagaaccctcctg	ttaatcaaaccaaaatacaacaaattga
JSSR308	AAT	8	catatttccttccgtggatgtagg	cgtctcaagtatgtggaattccttt
JSSR309	AAT	8	tgatttttgtcggcatctttaattt	attgatagagacacaatggtcccc
JSSR310	AAT	8	cttgccgaaagctattgcataa	tgatttcttcatattatcctaatttgcc
JSSR311	AAG	18	taaacaaagcccggaagacaaata	ttgtaaggacaatcctggttggtt
JSSR312	AAG	16	tgtccttattttgtctctgtgtgtca	ttagcaacgctgttcttcatcagt
JSSR313	AAG	15	cttttggttgtctccttaacctttg	aatcattcaacaggtcaatctgga
JSSR314	AAG	14	tctttacaatttttccactctcacaaaa	acatgaatgcaatggttgaagttg
JSSR315	AAG	13	gggtctttccttgcagtaatggta	ttgtagaaatccagtagtatgctcctca
JSSR316	AAG	12	tttcccaatttttaacacttccca	actggcacaagactttagtttccg
JSSR317	AAG	11	gaattcccataggaaggaccaa	aaaatttgaaagatgtatcagtgttgaa
JSSR318	AAG	10	acatcatttaaaaacatcaacaaagaaa	atgtagctatgcattcgtttctcc
JSSR319	AAG	9	cgaaagcaatagactctaaaacaaaca	caactacatttaacaagaagcagcg
JSSR320	AAG	8	ggaatgagctggatgccctatataat	accatgttcggccttctttacttt
JSSR321	AAC	19	tgaaaagtctcaactgtgtttttgg	caaaattgaacgcttttgaggttt
JSSR322	AAC	17	cgagtggtaaaggaatatgaggca	ccgcctccatatcttcttgttttt
JSSR323	AAC	15	cccaactaacccagagataaataataaa	attctcgctttaagtgtgataaagtgt
JSSR324	AAC	13	ttgccctcattaaaacctaaagca	atttgtcctccaaacagtcctcac
JSSR325	AAC	12	tctcatgcaaatatacaagcacaagt	gcaaatgggaattttattgttggt
JSSR326	AAC	11	gctgtcgaaagggaaagtagaaag	atcaatctggaccaaaataccctt
JSSR327	AAC	9	tgcatcaaatttctcactctctgc	caacatcatcgttaaaatcattactgc
JSSR328	AAC	8	ccccagacgatcaccatctactaa	aggggaataactatgagggttttgaa
JSSR329	AT	27	tcactgatctgtctcatgtactgcc	tttggttctatgctggtcaaacttc
JSSR330	AT	26	tattcgcttataaaccttgttcgc	aaaaattgatattttgggtcactgtt
JSSR331	AT	25	cagcagctacataattaaatggcaa	cctcaatttctcaaaaagaaataagca
JSSR332	AT	24	tccacatatgctaattgctagagtcc	attgctgtggatgtaagtggcata
JSSR333	AT	23	tttttatacaaaagcaaaagcatgagaa	tcgataataaagacaagcattggtga
JSSR334	AT	22	aagacaacacaatttttagttggaaaa	cctaaaggtatagttatccaaaacgaag
JSSR335	AT	22	cattgcaagagggtgatatgctac	tgtgatcaaaaataaacatcaagatcaa
JSSR336	AT	21	ccccatcaccttgtgtcactaata	cataaatgtgaatgatttaccacttgaa
JSSR337	AT	21	catgcatctcatggacctataactact	cggtgcatcaaatgtccttc
JSSR338	AT	20	cacttttcaaagaaaaacaaaaatcca	aaggatgagcaaacatcaacactg
JSSR339	AT	20	tttgaaaagctcataaccaaaacca	gtttgtcatcactttgctcctttg
JSSR340	AT	19	tccatttttcgctgtttctaagac	ggaccaaattattcaaccagcata
JSSR341	AT	19	ttcggattaataggtcaatttcagg	aattcaatcaaggacatttttatcca
JSSR342	AT	18	tcgcataaataatttttccaaaacc	tgagcatgtatatatttgtcggaagaa
JSSR343	AT	18	tttacatttgaatctttcatcccaaa	acgtacatagcccaaaagcaaact
JSSR344	AT	18	tccaaaaatttcaaaatattaaaccca	gacaggtttgtccataatctgcaa
JSSR345	AT	17	cgattcaactagcattttgttggt	aggacattcacaagattctgatattttt
JSSR346	AT	17	agttcttcatggaccacattggat	taacctccccgtcagatggtact
JSSR347	AT	17	tggttcctcttcttagttttctacctc	tcggtttgttttatttctacataggtg
JSSR348	AT	17	ccaacagagggtcaagaagaaaga	gcctcttgtaatgctttgactcgt
JSSR349	AT	16	tcatttatcacttacccttttctttttc	ttcttgggacaagtcattacatcttt
JSSR350	AT	16	tgcattataaccacaacgatcaat	accacacagattagacttccagaaa
JSSR351	AT	16	tttttgcatttgtaagttaccgtattt	tctccatttgtcacaacaatctttt
JSSR352	AT	16	ttgttatatggttttggcgttttg	agaagtgttctacagcgccaattt
JSSR353	AT	16	tgttttacccaatatagttgatggtgaA	caagagaggggtttcccatgtta
JSSR354	AT	15	caaaagtgaccaatattgtacaggaa	tcctacaccactaacaaactacaaatga
JSSR355	AT	15	ccagattctcaacataaaacggaa	aagttttcgggctgtcttagatttc
JSSR356	AT	15	tttgatgcactaaagaattgtgagaga	cgcttcacatgtaagtgtagtgtca
JSSR357	AT	15	tttaatggcgaacattgttaaacg	ttttccacctccaaacaaaagaaa
JSSR358	AT	14	tttggacgagtcctgacaaaaa	ggattgtaggaataagaaaaccgaga
JSSR359	AT	14	tcctgctacatttaacgggatgtt	ggcacccaaaaagtgggttatta
JSSR360	AT	14	tgtttcttcaattatgtttcctcaaa	aaaccttcaaagagagaagtgattttt
JSSR361	AT	14	tttgttttcaaaattcccaccatc	gcctttcactttttctccactttg
JSSR362	AT	13	tgttgacaatgaattaacaaaagaaaca	caaatgttgtacatgtcaccttaatga
JSSR363	AT	13	agcaaaaataagatgcaataatcaaaa	aatccgaggctttcacattatctt
JSSR364	AT	13	ttttgagctgccaattgtttcA	tttttagcttttcatatgcttcgtga
JSSR365	AT	13	tgctcagtgaaaagatacttaatccg	taattccaaaacatgaaggcacaa
JSSR366	AT	13	tgatgtagattgcctcatataatgtcca	cctagaaaggttctttgagcggat
JSSR367	AT	12	cacaccttggactttgtacgattt	aacgattgaattggtaagtttatcttca
JSSR368	AT	12	ttccggaactgaaaagaacataaa	agatataagatggcacacaagtcaaa
JSSR369	AT	12	tttttcctttttcccttagcatacA	tgccggttggaattaacttagaat
JSSR370	AT	12	tttgtggtgaataaaagagccgtt	ttgcctcccacactttttattttt
JSSR371	AT	12	tttgatgtatccgttggatgctta	taatggctcctttttgcaccatac
JSSR372	AT	12	tttttctgttttctttttggcaca	aaaaatggtatgttgcagatggct
JSSR373	AT	11	taatagcatcggcaaaattgga	ctgttggttttaatcacaagtttctttt
JSSR374	AT	11	ttttcttccctctcacattgtattcc	tcctgaactgtggtatgtatgtaattga
JSSR375	AT	11	gcaaccattgctggagttgatta	cgacttcgtagtggacaccattta
JSSR376	AT	11	ttttcttcaaacaacttcaaggacg	tccctttcattatttatcatttcctttc
JSSR377	AT	11	ttttgtgttgttatcatggcttgg	ctttatcctcagttttcactgccc
JSSR378	AT	11	tttgtccatatttcatcattggca	aaaaacattgactttgggcacatc
JSSR379	TA	30	cggtgactatatttcacactgacga	ctaccggcatgttttgatgctat
JSSR380	TA	25	cgtaagatgtagatttgtgatgttgtg	tcatgtgataataatagggggttgaa
JSSR381	TA	24	tttagggggcaacattacattttt	agggtcgtaacaataattccgataa
JSSR382	TA	23	tggagtaggtaatctttccttctttttg	ttcatcaattgctacttttgaaacca
JSSR383	TA	22	aatcgaattagaatggttgatggc	gtcatggctgagggaatatgaaag
JSSR384	TA	21	tgattacacatattggattacgcaatta	ggatgctatgctcttcatcttcaa
JSSR385	TA	20	ttttcaaacatcttggtgcctactc	cagaagaaatgtggaaggggttac
JSSR386	TA	19	tgataactgcttgtcaaaaatacaacg	ttgacatcgatcaaaatatcgaaga
JSSR387	TA	18	ccatccattttgttatccaacattt	caggattttagattatatcagcgattga
JSSR388	TA	18	gggtcatctacctagagttttgagca	cggtcctcatttgtaagaactaaagc
JSSR389	TA	17	tcagcacttgcctatgaaaaactt	tgaaattcagtaaaccatgtcttaaaaa
JSSR390	TA	17	tcagaaagaaaatcaacccactga	acgttcttctttgccaccatttt
JSSR391	TA	16	tcccctcaagaaggacataattaaaa	gcattcaagtaatgggtaaaccgt
JSSR392	TA	16	ttcttgttaacaggggcatacaca	agaagcaattacccaaaaccaaca
JSSR393	TA	15	ccattgtaagagcaataaagacactatg	tttatttatttttggatgaatggca
JSSR394	TA	15	tttccgcattttatttgggataag	cagctgctgatggcactgtc
JSSR395	TA	15	tgacccacctatttaccatgtgtg	aaatgcatgattgacttaccaaaataaa
JSSR396	TA	14	tttctccctcaagttttcaccaaa	acccattggacttaaggacctgtt
JSSR397	TA	14	tttgatatgcaatccaaaggtttta	aatttgttcaccgatcaaaatcc
JSSR398	TA	14	aacaaaaacaaagcaaaaatgcgt	aatgaaggaaagcaaacgtcacag
JSSR399	TA	14	ttgacgctctgggttttaaggtaa	ccgtataagcaacacagaaaagca
JSSR400	TA	13	tgtctctagcaatattgattgtcaaaaa	cctctagtttaatggaccaagtgga
JSSR401	TA	13	ttgcagccaaagtcttttattggt	tttgcagccatcttaatttcttca
JSSR402	TA	13	tttaaaattctgtatctgccatgtttt	tgatttatcaattcaccggataca
JSSR403	TA	13	tgtttccaacaaaacataacaactcaa	cccattgtttttagctctaaggca
JSSR404	TA	13	tttgaaacaaatggagtgcataaaaa	tgataaatgattttggcgttggat
JSSR405	TA	12	tttggccttcaattagagctttt	catttcacatctcaaaataagaacga
JSSR406	TA	12	tttgaaaactgcaaattttggaca	gtggttttcttatccagcatattcct
JSSR407	TA	12	tttgttgatctgtatttgacagcga	acagcgagaccagcaagctc
JSSR408	TA	12	atgacaaatcgttgttgctttgaa	tggtggtagtcaacatgaggtttc
JSSR409	TA	12	tcaacaacgaagagaataaatgatgc	gatgccttcaaaagcccttcttat
JSSR410	TA	11	cgttgtcaggacccttagttgg	acattttcggagcaactaagatgag
JSSR411	TA	11	ttttgtcaccctaaaatatgaacaga	ccgactctttaaagtatgttgttttctc
JSSR412	TA	11	tttttcttatgggtttcgtgtcgt	ttgcttgtggatctaatcacatattgta
JSSR413	TA	11	tcaggtcattctaatgtgagcctaacT	agtggcccatcgaaaatgatagt
JSSR414	AC	30	tgccactaaaacgtatccaatcaa	ggcatatctgctgaggtgtatgtg
JSSR415	AC	28	gatccatttacccttccattttcc	aatttggggaaggtggatttatca
JSSR416	AC	26	agggccaaacaaattacaaggatt	ttggatgttgaagctgttttacctc
JSSR417	AC	23	ctcaaggattctatcgcacaaagc	gatgattgccacgttgaagctatt
JSSR418	AC	22	ccgtctagttccagatttcattgg	tgcgatttaaaaactgaaaaaggaa
JSSR419	AC	21	gccttgctctatcaattacgtctg	tcagttaagtttatgattgttttcgca
JSSR420	AC	20	tctttgaagccatgtagtggttga	tttatggtaaaaatccccctccac
JSSR421	AC	19	tccgtcagcatttttaatctttca	gaggctgactgatcatctaactcttg
JSSR422	AC	18	ctgcacaataattctatcccgatg	aaaatgaaccatactaaaatgaaactgg
JSSR423	AC	17	tttgttcaatccaaaatcttaaatcca	tttcaagtgaatggtccactttcc
JSSR424	AC	16	ttgtccatatagatcactccgaagttt	ttgaaatattgttgcatttctatcattg
JSSR425	AC	15	ccgtatgcaccatagccttactct	aattgtcagtcgtttgatggttga
JSSR426	AC	14	aaaaagaattgtgggtattttgtgtaa	acattaacagccattcatttttgg
JSSR427	AC	13	tgatatgaatatacaatggcttcaacaa	tgtgaattatggtgatgtatttgaaaag
JSSR428	AC	13	tgacacttgaacaaatcactcagctc	cgcatgagaaccgtccgtacta
JSSR429	AC	13	gagctgtgaaactcaagaccaaca	aaacgaggtctatcaaaatgcctg
JSSR430	AC	12	cctttttgaaattgtataaggtaccca	tttgtttacttggttaaacttccagc
JSSR431	AC	12	ttcgctgtcattgtttgttcataga	cgaagacactcttgttttattgtttctg
JSSR432	AC	12	caccaggttgaaaacacttgactg	gttgtcccaatctctctgcttcat
JSSR433	AC	11	tggttgaatttcttggttttgtttg	gccacccctctagcatttacagtt
JSSR434	AC	11	ttggaatggtagaaaatggaagaaa	gcattacgctagttgatccatcct
JSSR435	AC	11	tctgattcgtgttgatttgaggaa	tgcttggaaaagaagaaaacaagg
JSSR436	AG	30	ttccctctttctctaatgggtcaa	caattatacccttttgaacaagtttctg
JSSR437	AG	29	tttcagtgcctaactgcatatcaa	agtataataatcctcatgcattttcca
JSSR438	AG	28	tcggattgtataaatgggatttcg	tgtcacccaaaataccttctcttttt
JSSR439	AG	27	cttgccttgaatttggtgtgacta	aggtgaaagttttgatcaagcagg
JSSR440	AG	26	tggttttcaggtatcaatgagtattttg	tggagtgaactcggtcctctttat
JSSR441	AG	25	ttgaatgaggtttaagggattgtt	aatttcgaaaacctcctggatt
JSSR442	AG	24	ttagattcattaccaagcaaaaatatga	tcactccacctaacaattagattcaa
JSSR443	AG	23	gaaaaattttggttttctttgcca	ttttcctggaacaaggttgacttc
JSSR444	AG	22	ggcaaattccaaactgttcaattc	ccgtcctaggaaaaatatcatggc
JSSR445	AG	21	ctggagaaaaagagagatatttggtca	tcaactggaggatggaaagagttc
JSSR446	AG	20	agtcagctgctaggtgatgctttt	ccaaaagcttagttgtaaaccagga
JSSR447	AG	19	gagaaggaagctttgcaagttgag	tctccactttgaaaggacacagaa
JSSR448	AG	18	ccaggacagtttctctgttctaattg	tccaagcattggattggaattat
JSSR449	AG	17	tccttcaaaaggaggagattttca	actttggcatgaaccactgtcttt
JSSR450	AG	16	atctccctgaattatgaaagcggt	agatggaatcagtgtcaactccgt
JSSR451	AG	15	ttgaacaactatttggagatgggttt	tggtgctctcattcatcatcaact
JSSR452	AG	15	cgtgagttgggtttttgtgatctt	gagcttcaatctggtcctctcaaa
JSSR453	AG	14	tagcttctattgcttttgccttcc	tccggtataaataacatcaaattttcc
JSSR454	AG	14	gaaaagcatcgtgggtatttttct	gaggtgagtgctgaccagctaa
JSSR455	AG	13	tcactatccaaacaccccattaga	gcttcattgtgcttaaattttattgct
JSSR456	AG	13	aaaccaggaaaacaagaacaacca	acattcctaatcagttcaggtcgg
JSSR457	AG	12	agctccatatctactcaaacctaacaaa	aaaggtgcatggaataatgcaa
JSSR458	AG	12	aaaacccttttctctgggcctac	gagctcttggcaaatacagatgct
JSSR459	AG	12	atgggaactgaaggagaaaagagg	ctttttattttccctccccacatc
JSSR460	AG	11	gttgttcttttggaccaatccagt	tgcatagaacaccttagacaatggaa
JSSR461	AG	11	gacgttaatttaataatcgaatggtgtg	tgggcttttgttggtttatcagtta
JSSR462	AG	11	gataagtgtagccgtccagcagat	ctctttttctccctcatgtgcagt
JSSR463	CA	31	acaaagaaaattgcagaaacaagC	attaatggggaacaaactaccacc
JSSR464	CA	29	tttacccaaataaacaaagtcagattcC	acaaaggagcaatgtgggaaatta
JSSR465	CA	25	ggttgtgctcatatggggatgtat	tctccaagatcctttttgttttgc
JSSR466	CA	24	cggattaatagggttcacttttcgt	taaagtagatctgaccccaacccc
JSSR467	CA	23	aactcaaaaactttgtttgtttcattg	caaaatgaattgtattgtgatttgaact
JSSR468	CA	22	tatgcctatcaaaccacacactcg	cacaagctttgaacctaaattccg
JSSR469	CA	21	gggaaaataaatgagttctcttggg	catatttgcctgggacatgaca
JSSR470	CA	20	aatttatcaaaatcaaaatatgcttcg	ccttcaaagttaatcttgggtgtc
JSSR471	CA	19	ctttaccagtccatctttttgcat	gtgaggtgtgatacacgaaagga
JSSR472	CA	18	tttgactcatttaccctttctttga	gcaccagtattttaattatttagccatt
JSSR473	CA	17	tcatcacgggcctacgtataaaat	aatttccaccaccacttctctctg
JSSR474	CA	16	gttgttttccatgcttgactcat	tcggtgaggataaaagatagattga
JSSR475	CA	15	tttatttgaagcaaaacaaaaattcc	tcattgatctttcatttttgcatatc
JSSR476	CA	14	ttttgaaccaacttgttttcaggc	caaattggtcagaaccacagtgaa
JSSR477	CA	13	cacccaatttacaaacaaacgaca	gcatgctgtttactcgctttttct
JSSR478	CA	13	ttagtgttatttctggcacccaca	tgtacaatttgattccaaccctga
JSSR479	CA	12	gacggattctcatcatcagttcaa	atggattgcattcatgaacattct
JSSR480	CA	12	atgcaacattcagaaatcattcca	gataagcccaggcatacataccaa
JSSR481	CA	11	aaccatgtatcggatggtcatt	ttaatttgtttgataaagatttgcatgt
JSSR482	CA	11	tgtaaacaatagcttcccctgcat	cctaccttcttcagagccagttca
JSSR483	CT	30	ccaattaaatcgtttatgttgtgatga	tttgtgggtgtggttaatttttcc
JSSR484	CT	29	gagtagaggccatgtctcacgatt	aacatttgcaaaagagatttgttaacct
JSSR485	CT	28	gtgcatgcataaaaatcaaaacga	ggggttttatagaaagagcgtggt
JSSR486	CT	27	ttctgtcatcaatttctgaagctgt	tgactcaagcgtattatggtaaatga
JSSR487	CT	26	gaagtacgaacgccgagaatagat	cttcgttgttacctccgtaccact
JSSR488	CT	25	gtcaatggtggtcatcaagtgtgt	tttgtgtcttccaaatggcttagg
JSSR489	CT	24	aatacgtgaaaccgtgtaaggtgg	tgagcccataattcttttagaggtttt
JSSR490	CT	23	tttgcttcttggcttcgactaaag	agcctacacaaaggactctttcca
JSSR491	CT	22	ctacaagtggttttggtgtgcttg	gaacaggccacggttagattgtat
JSSR492	CT	21	catccaaagcttccttcctctacc	tcttggcctaagtttcctaatccttt
JSSR493	CT	20	cgttaattgagacaacatatcagca	gcaaatttttacaatcaacaccaa
JSSR494	CT	19	ccaaaagcgtgtctttctttatca	ggtgggaaaaatgagagtttgcta
JSSR495	CT	18	tcagcaaatggtcaaagaaagtaca	tcctccaccaaattgagaatacaa
JSSR496	CT	17	cgaaagggaaagacttgttgattg	aaattgcatgctacagaaccaatg
JSSR497	CT	16	aaattaacccaaaattcatacatttcc	aggttaaatatgtttatggaatttggac
JSSR498	CT	15	aatgtcgcggaatctaccatgtat	cagaggaccaccaaaaccaactac
JSSR499	CT	15	cggttatggactgtagaaaccagc	gcaattcttatggaaaggctgatg
JSSR500	CT	14	atgaagtgatgccacccaatttta	cattcatcatgcatcctccaatta
JSSR501	CT	14	gtgagagaaagggaaagtccatca	tgcaatttcattggtagtccacag
JSSR502	CT	13	tccggccctctaaaaataaacaat	cggcataccttatattggttggaa
JSSR503	CT	13	tgtccatcaaagtttacccatatcaa	ggaattgaatccccaatagctttc
JSSR504	CT	12	gggccaaacttctatccaaaatct	tggcatgtaaggcaaatacaagaa
JSSR505	CT	12	tttgaagaagttagcgactgtgga	gaggaattgttctgcaaattacga
JSSR506	CT	11	aggatgattatctctggggaaagc	tcggatgtcaaccaagaacaaata
JSSR507	CT	11	ggaagcttggcatgaatctgtact	agaagaacggagaagaacacagga
JSSR508	CT	11	ccaagctccatcacacctttaact	tgaggaaaataatgtcagaagcca
JSSR509	GA	30	attagctagcttgtctacacgcgg	tatatagagagtgaggcggaccgt
JSSR510	GA	29	ccgacatgtttttatttggttagttga	ccaatcgtctcctctgtgatctct
JSSR511	GA	27	taatgtcagtttcttttccctcca	agtgtcttgaaatgttatagtcatggaa
JSSR512	GA	26	ggacattcacacctgacactcaaa	cattatacaatgcaccatccatcg
JSSR513	GA	25	ttcctaccccatctgtacctactgt	tggatgaatgattgaaatgaaaaa
JSSR514	GA	24	tccaacatgcaaggctcttttaat	ctggcgtcttctatatcactgcct
JSSR515	GA	23	ttatggccaactcgtgtagagtga	ccactccctcacatgactctcttt
JSSR516	GA	22	aaatgtttgttggtcggacaaagt	tctcctcctcaacaacaactcactc
JSSR517	GA	21	cgcttacctaagcagcaaaagaaa	ggcaaccctattagaaaatttggac
JSSR518	GA	20	gtgcatccaagttagagcatcctt	atgagtttacacgtgaccaccaaa
JSSR519	GA	19	attgctgaggaaaaccttcaactg	ggtattttcaccaatttctaggcg
JSSR520	GA	18	gctaaatttgtctccttgggtagc	gggtaattgagtctaaagcttcgc
JSSR521	GA	17	ttcaaatgaccataccttaagtgcaa	acacctcagagtgaaactcctgct
JSSR522	GA	16	tttaatggaggtttggggttcttt	ttgttgctcaatatggaagcatgt
JSSR523	GA	15	ttcgtttcttcagagaatactcccc	acgactcagtcccatcactctctc
JSSR524	GA	14	acaatgcagaatggacttacaggg	tcctaggtgaccctagcacagtaga
JSSR525	GA	14	tttatttaggcaaaaacgcgtgag	gaggaaagggtggttggaaaac
JSSR526	GA	13	ttgcttctttggagatagcaaagc	tgtgtggttatgagttggcaagat
JSSR527	GA	13	gactagcgagtatcatcacccgac	tatctcaagtgcagaaacatggga
JSSR528	GA	12	gattgtttcaattttgcccttttt	tgcattcttttagctagggcattt
JSSR529	GA	12	ttcccacgtccacacaaataaaat	gcagattcagattctttcccctct
JSSR530	GA	11	tgcagatcagtgaacacataaagttct	tttcccaccttagtgtctccctc
JSSR531	GA	11	ctgaggagctcagaccacagact	gctgcttatttcttgctttgacctt
JSSR532	GA	11	aaggaagggatcgaaatcgaaata	tgcttacacttccagcaatcaaaa
JSSR533	GT	26	tccatttaatatttgtcctacaatcaga	tgtccagtttaactttggcagatt
JSSR534	GT	24	gttggggtatttgacttggagaag	tttcgctgtccaaaatatacacaca
JSSR535	GT	23	tgattgaggttggctaggcttaaa	aaagctcatgtccctttcagaaca
JSSR536	GT	22	gttaatgggtgggatataatgatga	aatcgctcttattgttaggttcattc
JSSR537	GT	21	tttttggtacggggtgttacaataa	tgcttatattggaaaggaacccct
JSSR538	GT	20	ttccttaccctttcaaacccgtat	ttgtattaacacacgcacaacacg
JSSR539	GT	19	gttgaaaataccgaatgccatact	ttggcttatacataattgtacccattt
JSSR540	GT	18	atatgctccaaacaaccagaaaaa	ccgcatctcttccaaatgaata
JSSR541	GT	17	aaattgactgtgaaccactctaagaaaa	tgtcaccaactcaaggagaaagaa
JSSR542	GT	16	taggtaaggtgttggattgtggct	tcacatcacacactgatttccctt
JSSR543	GT	15	gaattcagccagtcctctcaggta	agtagaatcccaaaatgacaccca
JSSR544	GT	14	ttcatgatccataaaatccatgaaac	tgtcaaagctcccatactcctttc
JSSR545	GT	13	ggatcctgacaatgagaccaatta	tgttaatcctcacaatccacacct
JSSR546	GT	12	tgacaattgatttttgcccttttt	tgttggtctagggatgaggaatgt
JSSR547	GT	12	tttggtgaattggtaggggtgtat	taatggaattgcactgaccaacaa
JSSR548	GT	11	gggttgggctttatcattgtttta	ggcaaaataagccttgtctaggttc
JSSR549	GT	11	ttttgggttaattcttgttttcaca	tgtgcaatgtaaaatgcttacttctaa
JSSR550	GT	11	cgtgtgtgatttggctaaaagttg	gatagacattggacgcctacacttg
JSSR551	TC	28	tttgtcagcttttcatttttaagca	ttgattggcaaccactcttaatttt
JSSR552	TC	27	tttccaccaccatgcacaatta	tgatgataagacatgtttggaattatgg
JSSR553	TC	26	tgattcttaacccaacagctttca	gggaaatccttttaaacaaagagca
JSSR554	TC	25	tatctgccatgtgtatgctcttcc	acaaatttcccgcaagtttacatt
JSSR555	TC	24	agcgcagaaatttgcttttatttc	tcttctttcacaaatctcttggatttta
JSSR556	TC	23	caagggtcatagattccaagtcca	tactggtcattgtcatgcctgatt
JSSR557	TC	22	ccaatcattatcacaagtggaagg	aatcataaagagcatgtttgaaaagc
JSSR558	TC	21	aggcaatggcagataacaaaataga	ggaatgcattggcaaaatatgaat
JSSR559	TC	20	ttgtcaagttggatttcccttctt	ggttgttaggttgtcttcctccct
JSSR560	TC	19	tctctttctctcattctttcccaaaa	gatgaacgacacccatacgacac
JSSR561	TC	18	tttatttaatacgctcgcctgct	gggggaaaggagtaatgttcata
JSSR562	TC	17	aattattaaccaggggtggaataaaa	aatgttcagaggggacaccattat
JSSR563	TC	16	cccaaacatgttaaaataaagagcaga	gacatttacttgctttcgtaatcctga
JSSR564	TC	16	aagggaagcttctacctaagcgg	tcagatctcaattagccttccagc
JSSR565	TC	15	ttcctttcactccacctgaatgat	ctcgcacaaccgtgtgaaatatac
JSSR566	TC	14	tttcagtacgaattgttttcccat	ttacacgaacacagtacacaaatctaaa
JSSR567	TC	14	gtcgactccatagtccgagtcagt	ccgaaacatctagaggtggttgac
JSSR568	TC	13	aggtgaaatttctagctctaatttgttg	atcatcttttgaagtctttaccattctt
JSSR569	TC	13	tataccatggctgtcaccattcct	ccattaggtgcggaatttaacaaa
JSSR570	TC	12	ttgatatgacgattttagcatcaga	tgaaaatatgtttccaacatccag
JSSR571	TC	12	ggaggcgctttctacagattacaa	ttgttttaccagtcaacaaaggaaaa
JSSR572	TC	11	aaaatgtaaggcactctgctgacg	gcttccatgactctccctacacat
JSSR573	TC	11	gtcacacacttgcaacaacctttc	aaaacgttaaaggaaataactcgcaa
JSSR574	TG	29	aaacagtgtgttttccatgaacga	ctggggtcaaaaatcacacataca
JSSR575	TG	28	attttgaaaaggaaggaagagggc	gatgccattggcctaggtaagaat
JSSR576	TG	27	gttgactagttggaccaccaaacc	taattgggaattatggatgagcgt
JSSR577	TG	26	caaacagaaaaattaaataaaaacccaa	tgggttatgatattgggttccac
JSSR578	TG	25	tgaattctttcaattggttttcca	atgaatcaccaccacaaaattgaa
JSSR579	TG	24	ctctgaaattttcctctctgctgc	aaaacgtttcccattttatccctg
JSSR580	TG	23	caaattcttaggcatgtagtttgga	tttattttaacctcttcaaatgcaaaa
JSSR581	TG	22	gcaatataccaaaccaaaccccta	atctctgtcatctcccatcccata
JSSR582	TG	21	atcatccatcactgccttcaattt	gcaacaaaaagtgatactgttttaacga
JSSR583	TG	20	tcagtttaggtacaaggaagaagcaaa	attgtttaggatacaaagcgccaa
JSSR584	TG	19	tttatgaagtaacgattgttggcaaat	ccccaaaatctacatccaaaaaca
JSSR585	TG	18	tcgtagcgaaaaataaaaataaaaatca	cattagttaggcacgtgacagatagc
JSSR586	TG	17	cgtgtatcaaatcataaattggaaagtt	gttttgagtaagaaagggcaatgg
JSSR587	TG	16	ccaactaaccctacctgtcccttt	tttttggcccgtgtaattgagtat
JSSR588	TG	16	gaatggtgaggttacaaatttgatgt	ttttgtcttccatttcgcatgtag
JSSR589	TG	15	tcgtttttcaatctttgtggaaa	aatttggtgtctcccaagagactat
JSSR590	TG	15	tctaacttttgttggaccacctcc	gacactgtcacgataactgatgaaga
JSSR591	TG	14	tcaccaaactcatatttaatcacgtttt	gggattcactttcatacgtggagt
JSSR592	TG	14	ttatggtctatgaaaaccttccaca	ggtgattccaaaaacaaagcaata
JSSR593	TG	13	ggcccttccaaacatcatttaata	catcagttattttcaattcagcttgac
JSSR594	TG	13	atgaatcaggtcggtgaagaagag	cttcattgatggatagatcaacctga
JSSR595	TG	12	cctcaaggattggtgtttaacagag	aggcacttatcgagttccagtttg
JSSR596	TG	12	ttttattgaacattagtgacggttttt	atggattcccttaagaccacattt
JSSR597	TG	11	aacccttttgtcaacacaatagttactc	caccctaaataataaatcaacaatcca
JSSR598	TG	11	tgttctttgttggaaactatcttcg	gctgaagttgtcacttgcaaaa
JSSR599	TG	11	gaagtacggagtctttgatttgctc	ttttggaccaatcaactcaacaat
JSSR600	AT	11	ttttggcgtgcctagttctttg	aaattgcgcatgcaaaacttttat
JSSR601	AT	11	ttttgctgtcgctaaaatccaatc	cagtcgaattgtaaaattgatccca
JSSR602	AT	11	ttgcatctatcctacacgttcagc	gaaaacaaccaacaaaccaggaag
JSSR603	AT	11	ttttaaaaacgatgcgactcactaA	tattcaatgtttgtgcccaatttt
JSSR604	AT	11	tttttatgaatagcaagaacaattagcA	gatcccaaaaaggattccatgtat
JSSR605	AT	12	tttgcaagcatatgaacaactggt	acgccagaagtaaatggaaattca
JSSR606	AT	12	tttgccaaaattaaaaatccgaaa	tgaattcttttatctccaaatttcgttc
JSSR607	AT	12	tttattccatttatgtcttgtcagtgat	ctccatcactttaaaaattgcagc
JSSR608	AT	12	ttgtgtaggagaagtgaaagtgaaaaa	aaaaacatgctgcttgtgtaccat
JSSR609	AT	12	tttacaagcatcgatcccagctat	tttgagatcaaacatcatccaaatg
JSSR610	AAAC	9	tcacaactcaaaattgtctcccaa	ggtcatatggagccttctgtttga
JSSR611	AAAC	8	ccgttctagatcgaaacagatgct	tcctctgctggtttttcttctatctt
JSSR612	AAAC	7	gtccaatcgcatcttctcttctct	tgcttcatatttctccattatttgagtt
JSSR613	AAAC	6	ctcgtggacaaaatcctccttta	tttaggtgctgtttgttttacttttctt
JSSR614	AAAG	9	tgaggaaggtaagtgatattttgaaac	gcaaatacaattcttgtaagtttaagca
JSSR615	AAAG	7	ttgctgtaattgcatacttgtaattctc	tttttcatttttgacaaactgctataaa
JSSR616	AAAG	6	tagtcttttgggcctcaattttca	acctttccttctccactcatcctc
JSSR617	AAAT	8	tcacctggttttgagttggaaagt	tgaaacaagaaagatagcaagaaaacaa
JSSR618	AAAT	7	gtccaaactcaactcatgggatct	tcaaagctttatttccaacaaatgg
JSSR619	AAAT	6	aataatggaaatatcttcgtgcaaa	attcatcaccggttcttatagtgc
JSSR620	AACA	6	aaactgccaggtcttactcttacca	gctgctctctgagtctttttcttg
JSSR621	AAGA	6	gctcctcctcttcctctatctcaaa	catcatctcctcccacttgtttc
JSSR622	AATA	6	ttgggattcacgtgagtttaaggt	ttatgccgcttgccttataacatt
JSSR623	AATA	6	cggaatttaaaaacgtgagatgct	ttttcaggaaatacgaataacggg
JSSR624	AATT	6	tggtgactgaaatcttggcaga	acagattggaaaagaggatgatgc
JSSR625	AAAAT	5	tcacaaaaccctacaaccattcaa	cccatcacattggttctgtgatta
JSSR626	AAAAG	5	cacctgaaaaacaaaaccaccaat	cagagttcctgtaaatgccatctttt
JSSR627	AATAA	5	tcaatcttgcaaagtttatggtaaaa	ggtgcatcatattaatacctggtaca
JSSR628	AAAAAT	5	ggaatccagcatgcaagtgtttta	gtgtacaaaccaagcaaaacccac
JSSR629	TTG	11	aaaaaggaggaccttgacgaaatc	ttatcagagcaacctccacatcaa
JSSR630	TTG	10	cgtacgtggctaatctttttgaca	gtggcggtggagcattaaaa
JSSR631	TTG	9	cttgcattgttgtttttgttggaa	aggaggagcctttgaaaagtgttt
JSSR632	TTG	8	aatccccaccgtttaatttaggat	ttttggtgaagaatttgaaaattgac
JSSR633	TTC	11	cattcccattatactagggtttcacc	aaactgctaggaaaagatctcgctc
JSSR634	TTC	10	tgccattgaaattaatccttttgg	ttcagtgacagagttttgggaaca
JSSR635	TTC	9	tctatctagggtagcgcctccttt	aagatttattggtgaagtatacggagga
JSSR636	TTC	8	tcgatggtaggcaggatttatttt	agggagaaggaaacagagaaggag
JSSR637	TTA	13	ttccattaattacaaaaacacattgaca	aaatacatctttctcatcttcgcca
JSSR638	TTA	12	ttggttttgttgtttatgggtttatc	ttggggctcatatagaagaaaagaa
JSSR639	TTA	11	tggaaagatatctcaaaaagtcatgtt	aggccacaaataagctaccataaa
JSSR640	TTA	10	aatattattgcaccacatttgccc	gcaatacgaacaatattcctgtaaaacc
JSSR641	TTA	9	ggaaggagagtttttgggacctta	attgaccaataaattttggccctc
JSSR642	TTA	8	aatatatcaaaggaccaatgctgc	gtagtgcaagcagaccagattttt
JSSR643	TGT	10	aaggttgtaaacagaggatggcag	aaatgttttaagaggtggaatgcg
JSSR644	TGT	9	acttattcgaggcttaggagggat	atcaccatgtagtgcaagagcaac
JSSR645	TGT	8	gctatgagtgtgcagtttttgtaatgta	caaatacaacaatcatgcagataacaat
JSSR646	TGG	9	aggctgagttgaagaggagtagca	tgtgaagaagctcaagttctggtc
JSSR647	TGG	8	tcctattcctagtggacctctccc	atatccggacccataaccactacc
JSSR648	TCT	11	gctgtctttctcacatgcctcttt	accaaaacagccgtaaacaacaat
JSSR649	TCT	10	tctttttcttttcttttcccccac	ccgaaatttgaaaaatacggtgag
JSSR650	TCT	9	aattccaggtattttctccctcct	aaaatctaccaatttcgattccttaaa
JSSR651	TCT	8	tttacttgtttcttcttcgcccac	cacaagaacaagagccattctgtt
JSSR652	TCG	8	gtgctctcttaaaatgcgattggt	tatgcccaagatgtgaaaaatgtg
JSSR653	TCC	9	gctgaagtactctcacaccaccaa	tttttcagtgtaccgagagaaggg
JSSR654	TCC	8	ataatcctcatccacgctctcctt	aagacgaccagcggttgtaaatag
JSSR655	TCA	9	agtatgttccactcccaactccac	tgaggatgaagatgacgatgatgt
JSSR656	TCA	8	atcctcatcctctattgccacaac	tctcgtgtagaaacatttggtggt
JSSR657	TAT	12	tgatacagatgaaatgtggcaaaa	tcgaaattaagttgctttaggatgc
JSSR658	TAT	11	tgcctgcctttaagttttcttgtt	aatattatttgtggcattcgggtg
JSSR659	TAT	10	ctgtgtcttccactctcctcttca	tgcgaaagaatgtcaagctgtaag
JSSR660	TAT	9	tccaactgagtgaactacagggttt	tcagtgagtgatcctaactatgacacaa
JSSR661	TAT	8	ttttccaactgagtgaactacaggg	tcaatgagtgaccctaactatgacaca
JSSR662	TAA	12	gggagatttattcttaccaaaaagagc	ttacagtcctgcgaaaatcatcag
JSSR663	TAA	11	gataaatattctcatccctaagttgtgc	attgcctctagggtagcaatttgt
JSSR664	TAA	10	cgtacccatccacatttattgtca	ttgttttgtttgcaagcatcaagt
JSSR665	TAA	9	tgggacatgcacaattatttttact	ttattaatggcagtgctgatcgta
JSSR666	TAA	8	gtgagtgacccggcattatacacT	aaagggaaacatttccaatggagt
JSSR667	GTT	8	tgccatgaacattcttcaaatcaa	caagattgctcaatggattgtcac
JSSR668	GTG	9	gctcacattgctttgaggttcttt	tgaatgcctttgcttaactggttt
JSSR669	GTG	8	cggagatctatctgagacagggtt	tccactccactttctaccacttcc
JSSR670	GGT	9	aattgttgaatgagatggtggagg	cttctcaacgacactattccccat
JSSR671	GGT	8	ctattcggtgcactcgtcgttatt	aaagttccaagcagctgtccct
JSSR672	GGA	9	tttctgtaatttttagtgcttatttggG	taatgtacttgcctttcctggtca
JSSR673	GGA	8	aaaggggaagaaggagatactggc	cactttcaattgcaccacttcctc
JSSR674	GCT	9	gaaattccatcaccatgcaaaaag	agctgccactgcatcaacaac
JSSR675	GCA	8	gctgacctactaacgccaatttgt	ctttttcttgtttgggaattggtg
JSSR676	GAT	10	tgtcaagacccctttcagagtttc	tcgatgttaaaaggtagactgcatca
JSSR677	GAT	9	ttgctacttcaaaactcaggggtc	gcaggaactagtggtgggttctaa
JSSR678	GAT	8	aaactctctagtccggtgctggat	ccggtcattaacaatatatcccagg
JSSR679	GAG	9	aagacccctgcgattcactagtct	gaaatgagccaacgaaggttacag
JSSR680	GAC	8	gatgatgacgatgatgacgatgat	aaggccttctcagaggagatcaag
JSSR681	GAA	10	aaaattcaaacaagttgggggatt	gttatccaaacacgaatcgctctc
JSSR682	GAA	9	acaattgatgccaaagctgattct	tgcctcgtgtgtagaatgtatgaaa
JSSR683	GAA	8	aaatacgatgaggccgagagg	cctttttcctttttctttttctttttct
JSSR684	CTT	11	aaagtaggctatgattgcgtgttaaa	ctccatttgggctttttaatttct
JSSR685	CTT	10	cccaccgaattgtgaatcttttta	tggaagtgaaagagtttggagttga
JSSR686	CTT	9	cgttggcttaaaagaacaatgaca	ggttgtactggttatttggtaaaacctt
JSSR687	CTC	8	catctttcctcgtacattcgtgtg	tagttttggtggtcggaaggtaga
JSSR688	CTA	8	aaaaccaaccctaaagctcactca	tttaaagcttgggtttttgcttga
JSSR689	CCT	10	caccatgtccatatccttctccat	gaggcggttctagtggtggttat
JSSR690	CCT	9	tcctttccgttcacagttttcttc	agtaggagtaggaggaggcagagg
JSSR691	CCT	8	gatgctgccagtttgttacttgtg	caagagagcgaagctaccagaaaa
JSSR692	CCA	8	cagactcaccgcacttgaaaca	cttatggaggaggtggtggttatg
JSSR693	CAT	11	tcctccttatccatcgctaccata	agtgacaaggcctacaattaagcaa
JSSR694	CAT	9	tctcctgatgtttttcagctgactt	cccaactacaaatggtgatgatga
JSSR695	CAT	8	tttcatctcatcacgctaaaactgt	aagggcaaggaaagaaaagaaaag
JSSR696	CAG	8	gttgggaaatcacatgatgaacaa	gttccaagacccatcatcattttc
JSSR697	CAC	9	cctcaagtctctacgcaaaagtgg	ggcaaagaagaaaataaacgagca
JSSR698	CAC	8	tccagctcatccttggagataaag	gtggcggtgttagtgattttgaat
JSSR699	CAA	11	atcttcttcttccccaactccaac	ggaggaagagtaaagaggaatggg
JSSR700	CAA	10	ggcactccatacaaaacagcttct	tctttttactccaaaaccgcgac
JSSR701	CAA	9	ttacactgaagcaagccaacaatg	tgaaggttgagctgttgctgtact
JSSR702	CAA	8	tctgttccttcagcttagagaaaacc	ttgtaacggtgatctggtatggatt
JSSR703	ATT	11	caaatctgaattcctggaagatgg	ccttcaaatgttaaggcacaacaa
JSSR704	ATT	10	tcttcaccactcaactgactttgc	accagccatcgatatgatgcttta
JSSR705	ATT	9	tcttgggggtcctgaagataaaA	aaaagctaattcatgattaccaccaaa
JSSR706	ATT	8	ttttcaaaaatacaaaaactctccca	tcgtgcagataagaaaatacgaaaa
JSSR707	ATG	11	taagtactgagctgccaattccaa	ccatcttttgccagaataatccag
JSSR708	ATG	10	tagctcccttcgtcaaggtccta	aaagccatccattcccatacataa
JSSR709	ATG	9	cacgatgatagtgagtacgaaagca	cactggattattggggatcaaaaa
JSSR710	ATG	8	acaattttgtatttgccttcttttaca	ctgtggaaaatcttggcgag
JSSR711	ATC	11	tgacctttcacttggaagtttgtg	cgctgcttcttatcttccataagc
JSSR712	ATC	10	acaacaaatcagagcttgtagggc	taagatattgccctgccctagtga
JSSR713	ATC	9	catttgaagccgaatgtgtttatg	aggccttagcagttagcacatcat
JSSR714	ATC	8	tcctcattttcgaaccttttgttc	taagcataagcatctgtccgtgaa
JSSR715	ATA	12	tttctggaaattcaaacacatttttac	ggtcaattttcccatagcattctt
JSSR716	ATA	11	tttcatgaccacttcacatacaatga	tgttgcaatcaaaccagtaagaaga
JSSR717	ATA	10	accttgtttgagaaaggcaaacat	tttctacatcatcacgcgctttag
JSSR718	ATA	9	gcatctccaaaatctcttcgaaataa	atggccgagatccatactttga
JSSR719	ATA	8	tgtggtctctaacaatgttgctcc	tggctctgtcatttctttattgctc
JSSR720	AGG	10	aattgcaactaaaagatccagcat	tcgattcttctcctctttttcttct
JSSR721	AGG	8	aagattaagacggggagagattgg	caaaatcccagttataccaaaccg
JSSR722	AGA	11	gaaccaagagaaccagatcaggaa	acgtacgtcagtatcatccactgc
JSSR723	AGA	10	tctcagttgattacaaagcactcaaaa	atcaccacattttaggggagttga
JSSR724	AGA	9	ggtgtgaaaaccagagaagacca	acgacacctactttcatcctggtaa
JSSR725	AGA	8	acgcaaatagtgaaaggagtgagg	actttctctcgctgggttttcttt
JSSR726	ACT	8	agagctcaattttgaccatcctgt	tcatttcctcctccagtcatcttt
JSSR727	ACC	8	ggactatttgaggtggtgctgaag	aggagaaatcccaatcccaataaa
JSSR728	ACA	11	ttggagttggtggataagaagagc	tgtagtgtcgcaaattcattaactca
JSSR729	ACA	9	ttcccccgtttctctaaactttgt	acgttcagatgatggaaggtgttc
JSSR730	ACA	8	taagcaaatggcatagcatgaaaa	atgaggatactaggggacatgcaa
JSSR731	AAT	11	aattatcagtagccatcatcaacgc	cagcaacaaagtgaaactcaaagg
JSSR732	AAT	10	cccaacatatgagtatacattttcagga	aacactgcaccgcttttacacat
JSSR733	AAT	9	aaggcattcttaattgcctcattg	attattagagttcgtgggagtgcg
JSSR734	AAT	8	gcctccgtgaagattcaacattac	acacgttgtttcgggaattctaaa
JSSR735	AAG	12	aatagtgcaaattgaccgaatagc	ctttcctctctcacgaatctcctt
JSSR736	AAG	11	ttagtcgcggtagcaagtgttttt	tgaaaatgcacaccctctctaaca
JSSR737	AAG	10	catgccagaaacaaaaacattgat	cggacgatttccttccttctctat
JSSR738	AAG	9	aggaaaaagtaaagggggaaaaa	ttctctctatttttattcgtttccga
JSSR739	AAG	8	ccaggcctacagacacctatattacg	tgtatcttggttttgctggtgct
JSSR740	AAC	9	ttaaaaagaggcactccactccaa	tttggatcctttcaaggcttattg
JSSR741	AAC	8	ccaaaatcacggacaccaatttat	ctgacctctagcacccacaagaat
JSSR742	AAAC	6	tgatcaaaaatctaaatcctgcaca	tatcaatcaatttgaaaaaccgca
JSSR743	AAAG	6	cgacttcctaatcaaggaactctgc	accatcatcgtcaacttcctcatc
JSSR744	AAAT	7	aacgcgtttcacttaattgcttaat	aagccattaattagcgactgaaaaa
JSSR745	AAAT	6	ccgaaaatcatgggaccaaata	aggtgtaattgtcggtgtaaattgc
JSSR746	AAAT	6	caactccgtaattacacgcacaaa	gatttggataaagttgagcgaacg
JSSR747	AAGA	6	tgaagaaacacaaagatttggtgaa	ttgttcagccttccttttgtaacc
JSSR748	AATA	6	tctttttgcttcgttttcatttcc	gcatcggcgttaccataattttta
JSSR749	AATT	7	gcactccacctaataatgccacat	actgcagatggcgattttcttttt
JSSR750	AATT	6	cttggcacacaacaatggaaataa	acttttccaactgagcgaaattgt
JSSR751	ACAT	6	gcagatcataggcacacttggtag	gtgtgtaaactgacttgagcaagctat
JSSR752	AGAA	6	aaaaggacattccaagcaatgatg	gcgaatacaatcaacaaggctaca
JSSR753	AGAC	6	tgtggtggagacagagagatagaga	ccgtctttttcatggtatggaagt
JSSR754	ATAA	6	ccttatgagctggccaaatacact	aaaatggttgttgttgaatgatgaaa
JSSR755	ATAA	6	attaagagctccaatgcttagccA	tttttcttttccttcagctgttgc
JSSR756	ATAC	7	ggtctggcggacaagttactaaga	caaaggaattatatggctttgcaagt
JSSR757	ATAC	6	gagttaatgtaccaaccggtgtttt	ccaaagttgtttggtatttgtcca
JSSR758	ATAG	7	cattatccacaaacaatagcatccc	agaaaaggagaaggtgtgctaagcta
JSSR759	ATAG	6	catttacagctcatgtcaatgtgat	aatattcaggagtttttaaggtcgaat
JSSR760	ATCT	6	gcaactaggaatgccatctgtttc	ttctcaactggccctttcttctta
JSSR761	ATGT	6	cctgccgaacaaaagaaatttaac	ccagtttttggtgtatgaggtgtg
JSSR762	ATTA	6	tgcgaagttcttgtgtagttttgttt	ttttaactgattcccaaaccaagg
JSSR763	ATTT	7	aaatagccgttgctgcaaatttat	cttaccaagcaacaggcaacact
JSSR764	ATTT	6	tgcttttcaccatgatgtagtgatg	tgcccaataaatctcaaatgcag
JSSR765	ATTT	6	tctcgacttcgatattgaaacttttt	aggtaccattgttggataatatatgga
JSSR766	CAAA	6	ttcgtcgaagagctttcctctat	aaccaccaaatgtttcgattttt
JSSR767	TTTA	6	gtatcacaacaaggaaatgccaca	cacatggggaaaaagaaaagaaaa
JSSR768	TTTC	6	attatgaaatatggcacatgcaaaaa	atttgaatgcaacgcttgagattt
JSSR769	TTTG	6	tgttgtttggatgttggagacaat	acagattcaaactgcttgcacaaa
JSSR770	TTCT	6	ggtttccgtgaaaaaggagtttcT	tgacgcacataagcatgtatttctt
JSSR771	AAAAT	6	agttttcctttccgtagaagcacc	gagcgagttcatttgcaattcttt
JSSR772	AAAAT	5	tgagtcatgggaagttgcaaagta	atcctgaggaacgagtcttacgaa
JSSR773	AAATA	5	tgattttcttttaacatcaaatatccaa	taggcgacatacaagcatattgtg
JSSR774	AGAAA	5	attgggttagtcgaaaaatggtca	ccaatctacaagtgctatgaggca
JSSR775	TTATT	5	aataaaaggtgccatgtgtcacaac	cccacgtggaggaaagaaaaa
JSSR776	TTTAT	5	tttatggaagttggattgcgttct	acaccatccttaacctgcaaaaac
JSSR777	TTTTA	5	attgatggatggcgttattaccac	aagaatcgagagcaaatgttccac
JSSR778	TTTTC	5	gggttataccacatgccacgtt	ttcacgtgggggaagaaaaa
JSSR779	AAAAAT	5	ggtgcctgaatgatatttacctttt	gtggtaatgtgtttggctttgaat
JSSR780	TATATC	5	tgggcttctttttcttttcttttt	acaaatattcgtgacaacagaacaat
JSSR781	TGTCAC	5	cctggaccagactcttctcactct	agtggtagtgggagtggtagtgga
JSSR782	TTTTCT	5	ccagatccatggtcttgtattcgt	tcatcattcattcatggtaaactcaaa
JSSR783	TTTTTA	5	agttttgtaccttttcgcaaccaa	atatctgaaagatcctggaagggg
JSSR784	AAAAAT	4	gatggggtttggggagttaaaata	aaaacctcagctgtcaatatctcacc
JSSR785	AAAAAT	4	tgtcctaatagaatttggaaccca	cccctgcacaagttataattaccc
JSSR786	AC	23	aaacactctgccaccactacttcc	gatggatggacaacagaagattcc
JSSR787	AC	22	acttttcaaccaactctccatcca	tttttcttttcagggaccagtattttt
JSSR788	AC	21	gaaaaccaaattttgcccatagc	tgctctgactttccttctactgttctt
JSSR789	AC	20	ttaaaatcaaataataaccatccattca	gggatattgttgggtgcactac
JSSR790	AC	19	tagttgcaaatgactgctgaaaaa	caccaccaatgcttctctatctctt
JSSR791	AC	18	ttttcacgtggacaagttggaat	acaaaggcatgcatctcacctaat
JSSR792	AC	17	tttttctatcctaggctgtgagtaaaat	tgcctaccaactgattatgaaaga
JSSR793	AC	16	tgaaaacacacaaaacatgagacaaa	caaaattgggaaacctttaaaagaaa
JSSR794	AC	15	gtaacgcatcttccaatccaaaat	tatatttgtttcctgcttgggtgg
JSSR795	AC	14	ggagccatttcagtctctttcaga	tttgcactgtttgcttactgggt
JSSR796	AC	13	gcaggccgtttctattagtgattc	catgccatccagaaattaaaatcaa
JSSR797	AC	12	aaaaggttgatttgtctataacttggtt	cagttgttgtttggaaataagtgtaaaa
JSSR798	AC	11	tgaaatctaccctagccaccaaaa	gtgtgagttgccctgtttttcttc
JSSR799	AG	26	tggaacactcgtggttaaatcaaa	attgtatcaacggctgggttttt
JSSR800	AG	25	tcattggacgttagcagttagcac	ttttgattgtttaattgtttgcagattt
JSSR801	AG	24	cccaacaatcaaagttccaattct	accgagtgggtcaaaagtcaac
JSSR802	AG	23	ttagtcgtcgctttgaagaacctc	aattgcctctctttctctctgcaa
JSSR803	AG	22	attgactttgccaggtatttttgg	ggtagaaaggtggttgtaggttgg
JSSR804	AG	21	tcgatatggaaatcgaaaccctaa	gaagtggcactgcttctcctacac
JSSR805	AG	20	ggaaatggatccaaccatagagag	tgatagatggtaatgtctttaatgcctg
JSSR806	AG	19	tcgatatgtacatcaaaagggtaagga	caacaaccctacccaccacataat
JSSR807	AG	18	ttttgctttctttggatgggtaag	ttttctttcctcttccctctcacat
JSSR808	AG	17	ctgtttgttgtttcttttcggtgac	cccctcaactcctccttttcatta
JSSR809	AG	16	caagggagagaaaacggagagaA	ttattaaggctttgcatttttgttcc
JSSR810	AG	15	ttcaacccatgtccaagtaactca	ggtcttgtttctcaggcagttcat
JSSR811	AG	14	atgaccaccatccaaatccaaata	gtaccacctcattcactctgaccc
JSSR812	AG	13	tcaccatcaagaaaaagaaagaaaa	tctcttccttgaaactttgcagat
JSSR813	AG	12	ttgtgcagaaattatgagcatacga	tctctagggtttcgggaaggaat
JSSR814	AG	11	ttgcagagggaagaacaagaagag	ataactcacccacgacaactaccg
JSSR815	AT	21	gcgttgcaagaatattagaaggga	gcatattcctttgaccgagtcttc
JSSR816	AT	20	ttgcctcctagaataataccgtcg	ccgcaaagatggcatagtttactt
JSSR817	AT	19	actaatttttcttggaagtttcgtagg	tgtgaagtccatagctttctattgc
JSSR818	AT	18	tcgcatcaagatcattttggctat	tgcgtcattatctaaaccttctacgtg
JSSR819	AT	18	cgtttttgagcattaaggattttcc	gttttggtgaaaattgatttcatgg
JSSR820	AT	17	tgaaaacgttatgaagaaggattgg	tcatggagtgtatttattctttgtgga
JSSR821	AT	16	tccaccaaatatcatataccattgga	tctcaatccttgttacgactcaaaaa
JSSR822	AT	16	agctctgacccaaggattgatgta	agttgctgagatttggatgatatgc
JSSR823	AT	15	ttttatctgggaccctagaggagc	tcctccttgctcttcctgtaacat
JSSR824	AT	14	ttatgatggaaacccatatcaccc	gacagtttaacaaaacgaaccatgaa
JSSR825	AT	14	tttatatatgggtcatgtgaaaaagaca	tttggcaactccatcatacaaact
JSSR826	AT	14	agctgaattgatgcaggtacaaaa	gatataggaggacacggagagcaa
JSSR827	AT	13	cccattatatagttttgcgggaca	ccgactatctttaatccattccaaaa
JSSR828	AT	13	tttgattaaagatcaaacaaaaatacca	gcccggtgataaatttcaaataa
JSSR829	AT	13	tttgaatcattacccaagaaagca	aaattcgaatccccatcttcaata
JSSR830	AT	12	ttttaacaatttcaaaggagttgcct	ttgttgaaacaaggccaagaagtt
JSSR831	AT	12	atactatcatccagaaagcgtcgg	gcaattttataggggtttctagcca
JSSR832	AT	11	gcgttgcctatttacttttgtttttc	tggaaaaagcattgcctattatcatt
JSSR833	AT	11	cacagactaaggctccaatttcaa	aaataaaggtgagcgaatagggct
JSSR834	CA	23	ttccacatggttaaagaaaaacctC	tcctaactttttgtcttttgcatgata
JSSR835	CA	22	gagttgcaatattccattaatctggtt	caattattgcacattaggattctttca
JSSR836	CA	20	ctgtggcttcccaaaaatgC	tgggctgtgctatttgtagaagatt
JSSR837	CA	19	cttggtctgcagctccttcatact	tggcgttttagagaatatgcattacatt
JSSR838	CA	18	attgtgcacctatattgcaggctc	ttcctcctcataattgcttagaccc
JSSR839	CA	17	ggccaaatggtattgcctttct	ttcttgatgagctgcatttgtcac
JSSR840	CA	16	ttatatgacccccacctaaaaggc	cgttccaaacccaaaagaaataaa
JSSR841	CA	15	gcccgactctttttccttgtagat	accaggttgtgataataacggcat
JSSR842	CA	14	tttgtttctgaatgccctttgatt	cacattgacaactagccttccaaa
JSSR843	CA	13	tgcattcatgtgttggctagattt	cacctaatttggacatgtggtttg
JSSR844	CA	12	tccttgataggagccttgtgctat	ccatcaaggatacatgtggaaaac
JSSR845	CA	11	ccataaggtgagaatctaatgttgaatg	tcgctttgaacaaaattaacctcc
JSSR846	CT	26	ataccctaatttgttgggattggg	tataagaatagccgtggttggacc
JSSR847	CT	25	tctgtaggatgatttgatgctgct	tggaactcagagactaactgagcaa
JSSR848	CT	24	tcacttttacttttactccgcccc	aacaacctttcaaaatgttctgcg
JSSR849	CT	23	attttatgttgtgcctcggaaaag	gggtattctcgggattaaaaccat
JSSR850	CT	22	agccaaaaatttcccagatttcat	atgaattcgagcaaaagtggaaac
JSSR851	CT	21	tccaaattgttgttttcaaaatgg	ttttctgtctctataattgtggttgtga
JSSR852	CT	20	tatttcagcctccagaagtgaagc	tttcccctctctttttcactggtt
JSSR853	CT	19	ttggagtgattaaggctcacttttg	tcattttctggggaggcataataa
JSSR854	CT	18	ccgaataaccggagcttaactttt	ccttggaataaaccgaaattaaccc
JSSR855	CT	17	tttccggtgaattgaagtaaggtc	gcacaaaagcataccaaacatcac
JSSR856	CT	16	ttgccatcaaagctccagtagagt	atttgtgaatttgtgatggacgg
JSSR857	CT	15	tttcaacctcaaagctttcctcac	taccaggcagtctggctataggac
JSSR858	CT	14	tgatgaggtgaaggtccacagtaa	tgttttctccaagaaatcctccaa
JSSR859	CT	13	ttgaaattgcatagaaatttaacagaaa	cggattttgaccaactttgtttac
JSSR860	CT	12	ttctgttctatgtgctacccctgC	caaagaaggatccaggcatcttaat
JSSR861	CT	12	ttgatatttcactccctctgcctc	tccttgtcattgtttatgttgctgt
JSSR862	CT	11	tttcgattgattgaagtgttgctc	tgtgagatgggtttttgagctttt
JSSR863	GA	30	tggatcacttgaggcttctcattg	tcacccagtcacagcttgctc
JSSR864	GA	27	tcatgaatcatagctaggtggtcaa	tgtggccagctactttttcttttc
JSSR865	GA	24	tttgaagcagcttgactgatcaac	aactcatccccctctctcaatctc
JSSR866	GA	23	acacttgtttgaccgtgaaatgac	tctttcttgtttgtccttctgcaa
JSSR867	GA	22	acaaagatggtgaagaaagccatc	gaagatgatgtggatttgagcaga
JSSR868	GA	21	aagacccctgagaaaccctagaga	ccctatagccattgcttcttcaaa
JSSR869	GA	20	ttggttgatattttcccccaaaaa	gagtccaaactcccattcaccata
JSSR870	GA	19	tctccatcctgaggtccactttta	cagaacccacaaacaagatcatca
JSSR871	GA	18	cctattgctcgagtatctttgcgt	agcaaatgggttcacaggtcaata
JSSR872	GA	17	ttgagattatttgggtttgaaggg	tcagcataaagtagttgccactcg
JSSR873	GA	16	cggtgcatagagttgcataattgtt	tgttataatttgaatcaaccaacgga
JSSR874	GA	15	ttcgcctaaccgtgggctac	aaagccccttctccttcttcttttt
JSSR875	GA	14	attaatctgcagaaagagcaagcg	ccttcgtgattatcaactttccgt
JSSR876	GA	13	aaaaattgggggtcacaggtttac	gatgctaggctcaaatggtgaaag
JSSR877	GA	12	taggaaacgaagatcaatgttggg	ccgtaccaatttcaggcatttaac
JSSR878	GA	11	tataaaccgttaaaggcaggtccc	cactttccctctgtttttctcagc
JSSR879	GT	21	tgctatccatgaaagttcaataacg	gaccgcatgaattacgatacaaac
JSSR880	GT	20	ttgattctcagtttttcaatttctcaaa	caaactgatttcatgccaattctg
JSSR881	GT	19	atttgtaggtgtaaagcatgtgcG	taattggagggggttgtgttattg
JSSR882	GT	18	tcatttactacttgcatgctgttgc	ccatattggcattggacctatttc
JSSR883	GT	17	ggcctcatgaataagtaaatgcaa	tttcttgttattggatgcctaaatct
JSSR884	GT	16	tgttcaccatttggtcatccatag	taggcttagaagtgcgctgaagac
JSSR885	GT	15	aatttctaatgtggcttttctcaactaa	gggggttgctaatatcatcacag
JSSR886	GT	14	gggtggtattagattatcatgtcca	gatagcatgattcataatgtctagggt
JSSR887	GT	13	gtcaccccagtatgaaagtatgtgt	tcagaaaggttaacagggttacagtt
JSSR888	GT	12	tttgacaaaattgtcgcatggtt	cgaatatgcaggttatttggatgaa
JSSR889	GT	11	ggttttcgataagagtgcgatgtt	cacaaaatgttttgccgtttaactt
JSSR890	TA	23	aaattgatggttagtggctttgaa	aaaacttgttaaaaatcacatgaaatga
JSSR891	TA	22	ccatatcgttgtgttaattgttatgaa	tggcttcaatttaaggagttctatct
JSSR892	TA	21	tctacaaatcaaaagtatcaaagtgcaa	acgttttcaggtgtttctggatct
JSSR893	TA	20	tgggtttctggattcattacactt	tggatttgatactaggatacttccaaag
JSSR894	TA	19	gaacctccgagagtccatgtaaga	caaggcctcagtcaaattatctgc
JSSR895	TA	18	ccactacggccagtcctatagaattac	gcacctgtccaaaataccttctagg
JSSR896	TA	17	ggtatccacaccctcttttaaggc	ggcattcatcatggtagcctatct
JSSR897	TA	16	tgaatccattatcctcataagatatcaa	tgtcttactttcgttttcattagattca
JSSR898	TA	15	ttagcaggctcttgccagtatgat	tcgattttcctttcatttacccaa
JSSR899	TA	14	aaaagctaattgacaaaatgttccc	aaggacaaatcaggagtcgatttt
JSSR900	TA	13	tgtcttctccatcgattcaaggtt	acaaccgcagacaccgataaata
JSSR901	TA	12	ttttcatacaactttcttatccgatttg	gcaccacttcccttgaaaaactaa
JSSR902	TA	11	cacctgaatgatagctggtaatga	aatccaataatcttagaggaatgcaa
JSSR903	TA	11	tttttggggtgggaatgaaatag	ttcttaagaggcaaaaatcatgaaaaa
JSSR904	TA	11	ttttcacaaggatgtgattgcata	tttcccaatctcctcgttacaagt
JSSR905	TC	24	tcatcgagcttaaatattggaattagag	gaaactggctagcttgtggatagaa
JSSR906	TC	23	acataaagtttggaccgaattcca	caggggaattttccataaccaaa
JSSR907	TC	22	tgcgtttggcatatataatggactc	tcttcggctttcatatcattttcc
JSSR908	TC	21	cattttccaactcaaggaattcaa	tttttatgaaaatctactaattgtgcga
JSSR909	TC	20	ttctcgaaatgatcagaaagtgaga	tcagaacaagatctccatctttaacc
JSSR910	TC	19	cctcccactatcatcttcgtcact	gtgaagggatgaaaaccaattcag
JSSR911	TC	18	aataacccatccaccacatttcac	ggtttgatgaaaggaaggttgaga
JSSR912	TC	17	acatcttttgccaagattcgtctc	tgcaatagtctttcattccaaacaa
JSSR913	TC	16	tttttgagcccatatgtaattccg	gggaccgtgaaagattaagaaagg
JSSR914	TC	15	ggccacatagaaaggaattgtcag	cctacatcacaaaatttttcccca
JSSR915	TC	14	tgaatgtcaattttcatgttgaatg	cagttgcttatggtgagtatcaattatg
JSSR916	TC	13	tttgatcctgcgataaagatggtaa	ctgttcctttacctgtttgcttcc
JSSR917	TC	12	ttacctatagctcctcctccgaca	ttctctcattcattctcctctgaca
JSSR918	TC	11	tggtctgagctcatcaacacattt	catagtcatggaaaacccaatacaaa
JSSR919	TG	23	tgacaaagtctcctcgaacaataattt	gcatactggtcattgttggtctg
JSSR920	TG	22	gtatgatgaacaatttcgcccac	tccgctctcattgttttagtttga
JSSR921	TG	21	tcttgtgaatcaaccatgatacctgt	tgtactttgggacggggtgtta
JSSR922	TG	20	tgctatgcattctagagccatgtt	caaattatgctgtcatgagtgggt
JSSR923	TG	19	ggggagtaggctctttctaaagcat	tagccataatgcatgtagcttcca
JSSR924	TG	18	cattaacaaggaagaaaaatcagaaaca	catatgatggtgatagagtacatttcca
JSSR925	TG	17	tggaaaaatgatatgtgtgcacttg	agatcctccatttccatacacgc
JSSR926	TG	16	tccctctgtgttttataggtttgga	cacacagagatccacgcatgt
JSSR927	TG	15	gaggatatcccaacttgactcaaac	tgagaaagatctagagaggatttttgaa
JSSR928	TG	14	ttgttaaaatggtgaaatccaacac	tctgaggaactaatgtctatgttaccaa
JSSR929	TG	13	tttgcaattctattcgttcttatgc	gcaaaattcgcacacattttactt
JSSR930	TG	12	tgttaaacgggtgagtccttctgt	tgggcatccagttcatagaggtat
JSSR931	TG	11	ggaaagaacgagacagtgggagta	cacttatttgtgaccgttggatca
JSSR932	AG	12	CAAGCCAGTCAGTCAAACCA	TCAGTTCCAAGCGATTCTCC
JSSR933	AT	12	TCTATGTGGCGCTCATGAAT	AACTAAATGGTTTTGGTCCCC
JSSR934	TA	12	GCCCTGAATTTTCAATATCCC	CCAGCTAAAATTAGGCCCAAC
JSSR935	TC	8	GCGTTTGGTATTTGCAGGTT	TGGAGAGAGAAATCGAAACGG
JSSR936	TA	12	CATTTCGATTAGATGCCATGCT	ATTAATTCCCATTAAAATCATTGCA
JSSR937	AG	10	TGGATACTCTGATAGGCTGG	AAAAATCTCTAATGGTTGCC
JSSR938	TC	11	TTTCCACCCCAAAATACCAA	AGACGCTGGATGAGGATGAT
JSSR939	TA	7	ATGTATCAACTCATCTTATAAAAAC	TAGAAGGGAGTTTGGATTTG
JSSR940	TA	10	CTCAAGGTCAGTCTCTTCAAGTCTA	ATGTATATGGAGTTATGTGTGCAGG
JSSR941	CT	13	CGAATGTGTTGCTCTCAAAATCCTC	GGGTCCCACATAATCATACAGAATA
JSSR942	AT	8	CGTCCACACAATAAAAAAATAC	TTTATGTATAATATTGACGATGGTT
JSSR943	AT	6	GTCAATATTATACATAAAATCATCG	ATTTTGTTGACTTTTGAATGTAG
JSSR944	AT	8	GATCCAAGCTAACTGGCATCTGTAT	TACCAAGGCCCAAGCTTTCTGATAG
JSSR945	AT	11	CAATTAACCAATGCCAAGGAGGA	GGGCGTGATGACGATTTGGTAA
JSSR946	TA	10	AAATAATACCCATAATCATCAGA	AAATGTTATGAAATACTTTTTTAAT
JSSR947	AT	9	TTGCAATGAAGCAGCTCTAATGGTG	ATGTCATAAAATTGGGTCATGTGCA
JSSR948	AT	10	ATGAAAAAAACTAGGAAGAAAAAGA	CGAGCTGATGTTTGTAACTCTATTT
JSSR949	AG	10	TTACCAGTGAAAAGCACAAACAAAA	TTTATTCTCTAGTTTTGGTTTTGGG
JSSR950	TA	8	AAGTTTCTCTCTTGAACCTCCTCGT	TGACCATCTTATCCCCTAGACCCAT
JSSR951	AT	9	GCCGACTGTCAGTTCATA	TTACCGCTGTACTACTTT
JSSR952	AT	13	AGATGAACTCGTTTGGAG	GAAGTAGCATCCTTTGTT
JSSR953	TC	7	TCGGTGGGGTGGTGTTTGAGATT	CTTTATTGGGCCACTTGGACCTT
JSSR954	TC	8	AGAAGTGGGTGGTTTGACAGGGA	TGCCATATGTACTCATGGGAGGC
JSSR955	AT	9	CAACATTTTGACCCTAAC	ATCCTTGCTGATGATTTA
JSSR956	AG	6	GACATCCACACAATAAAAATACTG	AAGATAAAATAATAAAATGATGTGG
JSSR957	AC	22	attgagaaacaaatgcatctctgc	ttgaagattcatgaccaaatgctt
JSSR958	AC	22	cttttggaccaatcaactcaacaa	gaaagaagtacggagtttgatttgc
JSSR959	AG	22	aaaaagagccaatggatttgaaatta	atcgattttgtttgacatgctcct
JSSR960	CA	21	ttcaaaataaaattccaaattgattacc	tcttttcttatcatcgtttttgcc
JSSR961	AT	20	tgaaggctaaaaaggtcatttcaa	gcaatttctgtaaatacattgttattgg
JSSR962	ATT	8	ACTGGGGTTGTATCTTATGAGGTTA	AGCTTCAAATTTCTTGCTTACCATA
JSSR963	GAA	5	TTGCAATCATAATATGACAGTGCTA	CCTGACCCTGAGAGATGATCAAATA
JSSR964	AAT	6	TCTAAAAGAAATCTTATACTATGTT	ATTTATTTATTCCTTTTATTTCTCT
JSSR965	AAG	6	TAAAATGATAGGCAAGGAAATGAAA	ATTTATTCCTTTTATTTCTCTTTCC
JSSR966	ATA	6	TAACTCAGCACAAGACAAACATACT	AGGTTATCTTTATTTATTGTCATTA
JSSR967	ATT	5	GGATACCATTAAGCCATTAACAATAA	GAATTCAGCCGCATTCTTGTC
JSSR968	TAA	5	GCTTGAACTGGGGGAAAC	GCTTTCATTTGTTTAATTTGAAAC
JSSR969	AAC	5	TGCAAATCATTACATCTGAAACC	AGGCTGAATTCTTCAGGGGT
JSSR970	TAA	6	TCTTGGAAGATTCGCTGGAT	GCCTTCGCTTTCTGATCAAC
JSSR971	TTA	6	CGAACAAACAGATAATATCGAGAGT	ACAAAAGGCTACAGAAGGCG
JSSR972	TAA	8	GATGGATATCCGATTTGCTGT	GGAAAACCTCTATTTTGCATCA
JSSR973	AAT	7	GAAGGAAAACTAGCAAGGCATCTCT	CTATAACAAAATGTGGGATTGGCTT
JSSR974	ATT	5	TTAGGATTAAAAAAAGTAAATGAAA	CTATCATCATACACATTCTGCAT
JSSR975	TTC	8	CACGTAGGTATTAGATTCACACTTC	ATGCCGACCTTAGCACTTTA
JSSR976	AAT	5	TCCCTAGAGTGACAAGCTCCCAAAT	AATCAGCAGAAATGCACAAACCC
JSSR977	TTA	5	ATCTCCTAAACTTACATCATATCAA	TTTTAGCTCTTTCCTGTTCTAAAG
JSSR978	AAT	8	GGGCTTGAGGTATGGTAGGCT	CCTCCCTTTCTCCGTCTTCTC
JSSR979	AAT	6	TAGAGCAGTCTTAGATCATTT	TCCCTCAAGTCAAGTAGTTAG
JSSR980	TTA	5	GCGAAGATAGCTTAATTTTCATACT	TCCATCTATTAATTTAAGTGGCGTC
JSSR981	TAT	14	ccaactgagtgaattgtgagggtt	tactaacctggacctaggggaacg
JSSR982	TAT	14	cattatgcttgaatcctttgttgc	tagtgatgacccactccaacgata
JSSR983	ATA	14	cacgtgacaatttccacaaaatca	actacaaaacgacaacggaccct
JSSR984	AAT	14	acgaggacatcataacctaatcgg	ttaaccgttggatcaaatcaatagc
JSSR985	TTC	13	tttgcttttgccctaaactgactc	aaggttgagttttctctcaaggca
JSSR986	TCT	13	ctgcttcactcctcattcattcct	caagcttaccacgccagttctaat
JSSR987	TAG	13	tcctgacgggacaatttacaagat	cgagttgaaacgtcaacagagaaa
JSSR988	ATT	13	gagagtggtcaagagcgttgattt	gtcattttgatgaagaagcaacca
JSSR989	ATA	13	gggttcgagcctcactagtacaaa	tacctatgactatggtggcccatt
JSSR990	TCT	12	tccaaaacaaagaaaagcaaaacc	cctccaccaaagacataaaaggaa
JSSR991	TAT	12	tggctgccaatatcctttattattatt	tgagacttgtccaagatcattgtgt
JSSR992	CTT	12	acttttgctcgtggattcacattt	cctcacccctgaaactgagaaata
JSSR993	ATT	12	tgtaacgtggcaaatcatagcact	acaaaagactaacgcgcacacata
JSSR994	ATA	12	atgcaaaacatgctgtacttgtgg	gcctaaccaaatctgggaaatctt
JSSR995	AAT	12	ccacccttttccatgtccag	gtgttaaaatttctcctttccaatttgt
JSSR996	AAG	12	caaagtcattgcaatacaagtggg	gccacttttaatgatggtaagcca
JSSR997	TTA	11	tggagatgagatcatgccatttat	tcttatggcattcagtgataagatattg
JSSR998	TTA	11	atttttccctagggctttttccc	gggaggttagtaattccgatcagc
JSSR999	TAA	11	cggcctcacaaaagaatgataataa	taggcccaagtttatgggatcttt
JSSR1000	TAA	11	cataaaaagggaagttaccaatatcca	caggatcatgaactatatgttccaattt
