# Supplementary material for: Genome-Wide Characterization of Simple Sequence Repeat (SSR) Loci in Chinese Jujube and Jujube SSR Primer Transferability
Source: PLoS One. 2015 May 22;10(5):e0127812. doi: 10.1371/journal.pone.0127812 (PMC4441482; doi:10.1371/journal.pone.0127812)
Supplement: S5 Table — This table lists the polymorphic proportion and amplification efficiency of 488 dinucleotide primers, 419 trinucleotide primers, 54 tetranucleotide primers, 20 pentanucleotide primers, and 19 hexanucleotide primers. (XLS) [file pone.0127812.s005.xls]

## Sheet: Sheet1
Table S5 The polymorphic proportion and amplification efficiency of 1,000 jujube SSR primers
Motifs types	Number of primers	Number of effective primers	Proportion of effective primers (%)	Number of polymorphic primers	Proportion of polymorphic primers (%)
Dinucleotide	488	381	78.07	243	63.78
Trinucleotide	419	285	68.02	232	81.4
Tetranucleotide	54	36	66.67	24	66.67
Pentanucleotide	20	13	65	7	53.85
Hexanucleotide	19	10	52.63	5	20
Total	1000	725		511
