# Supplementary material for: Genome-Wide Characterization of Simple Sequence Repeat (SSR) Loci in Chinese Jujube and Jujube SSR Primer Transferability
Source: PLoS One. 2015 May 22;10(5):e0127812. doi: 10.1371/journal.pone.0127812 (PMC4441482; doi:10.1371/journal.pone.0127812)
Supplement: S6 Table — This table lists the primer names, repeat motifs, primer sequences, and amplicon lengths. (XLS) [file pone.0127812.s006.xls]

## Sheet: Sheet1
Table S6 Information on the 64 primer pairs
Primer name	Repeat motifs	Sequence (5’-3’)	Tm (°C)	Length of production (bp)
JSSR56	(TTA)9	F: gtgagaaagagaaggaacaccaga	56	128
		R: aaaagaaacaaaaagattcaaaagaaga
JSSR88	(TACA)37	F: tcaataattccagccgaatcctta	53	180
		R: tgggagtctagcttcattcaaaca
JSSR95	(TTG)11	F: cggtgagagacattttgttggatt	55	152
		R: ttccttactttcccaccttgttca
JSSR96	(TTG)10	F: cctaaaaaggctcacatctgcatc	55	157
		R: tggtttccataatatttccgattga
JSSR97	(TTG)9	F: gtccaaaggcccaacttctttagt	57	155
		R: aggggactactcctctgctgagat
JSSR102	(TTC)11	F: tcactcataatgtcgtttaggcca	55	231
		R: tctgcattcacctgttaagtccaa
JSSR104	(TTC)9	F: gcaagaacgccgtaaacttagtca	57	231
		R: tcaagtagagagcctggaggagaa
JSSR113	(TTA)13	F: ttttattttgcaagcaatgacgtg	53	230
		R: tcaaattcgtttctttcttttaccatct
JSSR128	(TGT)8	F: ttcagttgttttgttgttgctgct	53	155
		R: tcgagattgaaagatagacctggc
JSSR129	(TGG)9	F: tgctaatgaaaggaactctgggtc	55	158
		R: tgatgggtatgaagaagcatcaga
JSSR131	(TGC)11	F: gtcacgctaaaaaccattacctgc	57	151
		R: cacacttgggttttgatcccatac
JSSR141	(TCT)12	F: tgtttaaaacctttgaaaaagatgct	52	160
		R: caatttttgcgttgatactaccgt
JSSR144	(TCT)9	F: aaagttgatatgcactcttgatggc	52	239
		R: atttatggcaaaaagggccaaa
JSSR146	(TCC)14	F: attccttatgtgcgaccatttcat	52	235
		R: ttggttatgcttttggtttcgttt
JSSR148	(TCA)9	F: ttaacgttctgattccacccattt	53	154
		R: gtataatgctgatgcaaatgcagg
JSSR152	(TAT)18	F: tcagaatttctcactttggctaacaa	53	160
		R: tgcaccgatcctctcctctc
JSSR156	(TAT)14	F: ggtgtggttcgtatgatttaggttc	53	236
		R: ttccatacattttcagcattgcat
JSSR166	(TAA)14	F: gctaccccaaagccataattcata	55	152
		R: aggccaatttatcttcagcttcct
JSSR167	(TAA)13	F: tgactttgaatacgtgcgtctcat	55	236
		R: agccagatgcaagcctaaacatac
JSSR171	(TAA)9	F: gccagaacctagaagagtgggttt	57	240
		R: aggaacttttcaaaatgaatggacc
JSSR175	(GTT)9	F: caaaggaaaatctctatggttgtcg	55	155
		R: cgctaccatgttaaaatttgtccc
JSSR179	(GAA)9	F: gttgtagtggcagcctcaaggtat	55	222
		R: ggctcatattcaagaaacggaatg
JSSR183	(CTT)14	F: atagcagcaatggctttttctttg	57	156
		R: ttgaattccatgacatgaaggttg
JSSR186	(CTT)12	F: aggcagtgagtttctgtgaccttt	57	160
		R: ttcttgatggccttcatatcaaca
JSSR188	(CTT)11	F: atctcgttagtgcctatcaccagc	57	160
		R: acaggaacataaaagaagaagaacgc
JSSR191	(CTT)8	F: aaatgaatggtcatgagttgcctt	57	216
		R: gcgaatacaccatatgattgattaagag
JSSR193	(CTC)13	F: aacctttcacattccaccacttgt	57	138
		R: actgccaaacttgatgcatttgat
JSSR194	(CTA)16	F: ccaccaactttcgctacaacttct	59	158
		R: caactaggtaggaaaacaaaaacagtgg
JSSR195	(CGT)13	F: ataaaataaaagcatgggagggga	59	136
		R: cgaggaccagaaatgtgaaaaac
JSSR198	(CCG)8	F: atcaaagagagcattgtcgaggtc	55	155
		R: gggacttcctctttagtctctgcc
JSSR207	(CAT)8	F: ccaaacaccaaccttgtaattggt	57	160
		R: tgttcatggagacgataaatctgttact
JSSR208	(CAG)10	F: agcagctcattttgcagagacat	59	120
		R: ctgctgatgctgctgctgtt
JSSR210	(CAC)13	F: tcgtccatgtataatttcaccacc	57	154
		R: tgtccaaacctaaaagagataaaggc
JSSR211	(CAC)12	F: atcaagtaccgcaagagaagtgct	60	158
		R: ttctcaactctctccttggcctta
JSSR213	(CAC)8	F: ttcaaaccatcaattgactttaggc	57	160
		R: tccacgttaacggatttttatgct
JSSR214	(CAA)16	F: cgaaggctactatacctatccatcca	57	240
		R: caggtgtatctctgctataagggtgc
JSSR215	(CAA)15	F: gtttctcaagcgtgacgatgatta	57	158
		R: gggacttgaacgacttcttgttgt
JSSR216	(CAA)11	F: cacaaatcacccactttccttttc	58	155
		R: ccaagtgggccatcatagatttag
JSSR217	(CAA)10	F: cggcatttgtaataatttcctcca	55	120
		R: gactcatcgtcggacacagagat
JSSR222	(ATT)17	F: gcagctggatgagaaccataa	57	146
		R: acaatacaatacaaagccacattagttc
JSSR239	(ATG)12	F: gcaagtaccatacacaggatacgtc	57	158
		R: gcataaagtttgtggaaaacgtaattt
JSSR244	(ATC)15	F: cactgcaaatgctttgtcatcttt	57	120
		R: aaagcatcacccatcctctacatc
JSSR250	(ATC)8	F: acagcaggagcattgggttataga	57	152
		R: gccgaaacttgacaacatgattta
JSSR261	(ATA)10	F: cttgtccaaaagctaacatacttgc	57	238
		R: aggacagttcagtagggtttgtattatt
JSSR262	(ATA)9	F: cgtggaccaagtctataccaaaatg	57	240
		R: tggtttttcttctcctaatccatgtg
JSSR275	(AGA)16	F: ttgctgagtgtaaagtcctcggtt	57	147
		R: aaatctatgaccccactcaaaccc
JSSR281	(AGA)9	F: tccaatggacagttaatgcacaag	57	233
		R: gagcctcttaacacaaagctctcct
JSSR284	(ACT)8	F: tggttcctttctatgcctgtaacg	58	159
		R: agaattcagcaaaacacttgggg
JSSR285	(ACC)13	F: tgcatttaaagtcgctgaatgaaa	57	127
		R: caatggcagtgggttatgtcttct
JSSR286	(ACC)11	F: aaactcctccaaggtcatctctcc	57	122
		R: aaggtggtggaggcactgatacta
JSSR287	(ACC)9	F: ctccatagccaccaaattcacttc	55	151
		R: ggtggttttggggatacttatggt
JSSR289	(ACA)11	F: caagtaaccccaaatctacaaagtca	58	160
		R: tgtgtggtttcgttaaggtgtttc
JSSR293	(AAT)20	F: aagggatgtagggatggactataatgt	57	160
		R: aattacttggtgtttggcggc
JSSR314	(AAG)14	F: tctttacaatttttccactctcacaaaa	57	150
		R: acatgaatgcaatggttgaagttg
JSSR321	(AAC)19	F: tgaaaagtctcaactgtgtttttgg	56	256
		R: caaaattgaacgcttttgaggttt
JSSR417	(AC)23	F: ctcaaggattctatcgcacaaagc	58	227
		R: gatgattgccacgttgaagctatt
JSSR429	(AC)13	F: gagctgtgaaactcaagaccaaca	57	131
		R: aaacgaggtctatcaaaatgcctg
JSSR433	(AC)11	F: tggttgaatttcttggttttgtttg	57	240
		R: gccacccctctagcatttacagtt
JSSR434	(AC)11	F: ttggaatggtagaaaatggaagaaa	57	160
		R: gcattacgctagttgatccatcct
JSSR438	(AG)28	F: tcggattgtataaatgggatttcg	57	230
		R: tgtcacccaaaataccttctcttttt
JSSR448	(AG)18	F: ccaggacagtttctctgttctaattg	57	224
		R: tccaagcattggattggaattat
JSSR452	(AG)15	F: cgtgagttgggtttttgtgatctt	58	141
		R: gagcttcaatctggtcctctcaaa
JSSR513	(GA)25	F: ttcctaccccatctgtacctactgt	55	223
		R: tggatgaatgattgaaatgaaaaa
JSSR556	(TC)23	F: caagggtcatagattccaagtcca	57	235
		R: tactggtcattgtcatgcctgatt
