# Supplementary material for: Genome-Wide Characterization of Simple Sequence Repeat (SSR) Loci in Chinese Jujube and Jujube SSR Primer Transferability
Source: PLoS One. 2015 May 22;10(5):e0127812. doi: 10.1371/journal.pone.0127812 (PMC4441482; doi:10.1371/journal.pone.0127812)
Supplement: S7 Table — This table lists the polymorphic locus numbers and PIC values for 35 jujube SSR primers. (XLS) [file pone.0127812.s007.xls]

## Sheet: Sheet1
Table S7 The polymorphisms of 35 pairs of SSR primers
Primer name	Polymorphic loci number	PIC
JSSR88	3	0.47
JSSR95	4	0.7
JSSR97	4	0.65
JSSR102	3	0.59
JSSR129	2	0.37
JSSR175	2	0.2
JSSR183	3	0.49
JSSR186	3	0.51
JSSR191	3	0.29
JSSR193	4	0.62
JSSR194	2	0.24
JSSR198	4	0.63
JSSR210	3	0.29
JSSR211	5	0.67
JSSR213	3	0.34
JSSR215	4	0.54
JSSR216	2	0.27
JSSR222	3	0.49
JSSR239	4	0.63
JSSR244	2	0.34
JSSR250	3	0.54
JSSR261	3	0.59
JSSR262	3	0.55
JSSR275	5	0.66
JSSR284	2	0.37
JSSR289	2	0.34
JSSR314	3	0.48
JSSR321	2	0.3
JSSR417	3	0.51
JSSR434	3	0.55
JSSR438	4	0.53
JSSR448	2	0.34
JSSR452	3	0.59
JSSR513	3	0.54
JSSR556	3	0.59
Total	107
Mean	3.06	0.48
